# Supplementary material for: Preclinical characterization of an intravenous coronavirus 3CL protease inhibitor for the potential treatment of COVID19
Source: Nat Commun. 2021 Oct 18;12:6055. doi: 10.1038/s41467-021-26239-2 (PMC8523698; doi:10.1038/s41467-021-26239-2)
Supplement: Supplementary file 4 — Source Data [file 41467_2021_26239_MOESM4_ESM.xlsx]

## Sheet: Table 1
		SARS-CoV-2				The data herein is being provided “as is”, without warranty of absence of defects, merchantability or fitness for a particular purpose, non-infringement of third party intellectual property rights or any other warranty, whether expressed or implied, or in any other way or form.
	[Compound F2] nM	Initial Velocity
	2000	0.00355175	0.00483772	0.00208206
	1500	-0.0003062	0.00171464	-0.0004899
	1000	-0.001041	0.00024495	0.00722596
	500	0.00410288	0.00208206	-0.00489896
	200	0.144091	0.138947	0.196265
	100	0.542743	0.487446	0.512431
	50	0.760441	0.697612	0.684752
	20	0.892345	0.843111	0.817208
	10	0.988426	0.932211	0.936069
	5	0.973362	0.96289	0.941212
	1	1.02719	1.0011	0.984936
		SARS
	[Compound F2] nM	Initial Velocity
	2000	0.002605	0	0.000306
	1500	0.001379	-0.00184	-0.00015
	1000	0.001072	0.004443	-0.00123
	500	0.004137	0.001532	-0.00214
	200	0.0101118	0.0122568	0.00857975
	100	0.378275	0.383024	0.331852
	50	0.692661	0.674736	0.647618
	20	0.899954	0.860273	0.861805
	10	0.958633	0.952352	0.937644
	5	0.990041	0.99142	0.971197
	1	1.02482	0.990501	1.01073
		OC43
	[Compound F2] nM	Initial Velocity
	1000	0.001699	0.001349	0.002032
	500	0.002016	0.002465	0.002565
	250	0.003648	0.004348	0.004531
	125	0.009495	0.010644	0.008812
	62.5	0.037929	0.041543	0.037129
	31.25	0.405406	0.425078	0.3861
	15.625	0.718514	0.735421	0.714916
	7.8125	0.86808	0.826453	0.847858
	3.90625	0.916336	0.93236	0.925331
	1.95312	0.980017	0.992143	0.964076
		NL63
	[Compound F2] nM	Initial Velocity
	500	0.004072	0.006622	0.006331
	400	0.007585	0.000477	0.005264
	300	0.00781	0.005415	0.005877
	200	0.024351	0.019922	0.022519
	100	0.426337	0.422187	0.402286
	75	0.531465	0.580026	0.575442
	50	0.704631	0.75217	0.728744
	25	0.824422	0.903695	0.799838
	12.5	0.87049	0.952231	0.933728
	6.25	0.975616	0.998514	0.973488
		229E
	[Compound F2] nM	Initial Velocity
	500	0.002559	0.002026	0.001242
	400	0.003051	0.002418	0.001834
	300	0.004668	0.003168	0.002918
	200	0.008695	0.008178	0.007978
	100	0.214368	0.245771	0.21135
	80	0.345081	0.353884	0.322073
	60	0.524203	0.464557	0.485689
	50	0.640978	0.602706	0.605407
	40	0.712528	0.699215	0.679542
	30	0.797175	0.720623	0.756144
	20	0.842066	0.833213	0.831712
	12.5	0.935987	0.946354	0.954723
	6.25	0.988225	0.989572	0.956992
		HKU1
	[Compound F2] nM	Initial Velocity
	500	-0.00364	0.00108	0.005201
	400	-0.00569	-0.0073	-0.00586
	300	-0.01235	-0.00727	-0.00165
	200	0.001492	0.005335	0.001467
	100	0.004979	0.025721	0.003671
	75	0.047746	0.041008	0.038811
	50	0.218834	0.185193	0.181427
	25	0.571966	0.566053	0.542008
	12.5	0.778975	0.788946	0.801203
	6.25	0.914046	0.852061	0.822815
		HKU4
	[Compound F2] nM	Initial Velocity
	1000	0.000109	0.000967	-0.00042
	500	0.000266	0.001134	-0.00011
	250	0.001361	0.002555	0.002871
	125	0.005534	0.00955	0.008889
	15.625	0.85923	0.875774	0.856517
	7.8125	0.918954	0.934363	0.928839
	3.90625	0.970559	0.97411	0.941309
	1.95312	0.970944	0.995587	0.968546
	500	0.006344	0.00546	0.002599
	400	0.004976	0.003329	0.004577
	300	0.00462	0.001571	0.003915
	200	0.011227	0.005528	0.00693
	100	0.014318	0.023634	0.013282
	80	0.018598	0.018581	0.02101
	60	0.039956	0.029994	0.044601
	50	0.107205	0.099715	0.125463
	40	0.342004	0.312434	0.346471
	30	0.585872	0.586875	0.591418
	20	0.797165	0.787501	0.777455
		HKU5
	[Compound F2] nM	Initial Velocity
	500	0.00159	0.001552	0.001839
	400	0.002007	0.00134	0.002594
	300	0.000987	0.001807	0.00196
	200	0.003343	0.002684	0.002549
	100	0.01024	0.007665	0.009516
	80	0.017066	0.014683	0.015757
	60	0.097576	0.061081	0.123991
	50	0.319996	0.328731	0.36364
	40	0.511938	0.510377	0.552361
	30	0.691078	0.607602	0.692678
	20	0.783817	0.810629	0.827026
	1000	-0.00373	-0.00273	-0.0002
	500	-0.00241	0.000624	-0.0027
	250	-0.00138	-0.00022	-0.00203
	125	0.003643	0.000975	-0.00029
	62.5	0.184331	0.259915	0.222884
	31.25	0.627668	0.661318	0.625082
	15.625	0.829206	0.86653	0.841082
	7.8125	0.886854	0.949743	0.940219
	3.90625	0.972231	0.99197	0.988834
	1.95312	0.980211	1.02755	0.954435
		HKU9
	[Compound F2] nM	Initial Velocity
	500	0.000427	0.001499	-0.00312
	400	0.00445	0.000722	-0.00103
	300	0.017777	0.013194	0.007333
	200	0.287925	0.279004	0.25225
	100	0.630186	0.619973	0.590322
	80	0.682	0.670179	0.684082
	60	0.731185	0.678885	0.745469
	50	0.78162	0.789423	0.790129
	40	0.813859	0.820203	0.811409
	30	0.856918	0.853822	0.878993
	20	0.885971	0.924342	0.929972
	1000	0.00148	0.000466	0.000256
	500	0.000204	0.000309	0.000204
	125	0.544462	0.475409	0.46476
	62.5	0.75788	0.816197	0.740552
	31.25	0.858863	0.892909	0.849176
	15.625	0.918893	0.945682	0.91377
	7.8125	0.922356	0.979535	0.913665
	3.90625	0.991321	0.99237	0.950001
	1.95312	0.987754	0.995885	0.98305
		IBV
	[Compound F2] nM	Initial Velocity
	1000	0.007794	0.000242	0.00044
	500	0.0134	0.002748	0.004266
	250	0.021347	0.01561	0.01396
	125	0.036387	0.03355	0.042982
	62.5	0.094065	0.096802	0.107751
	31.25	0.280063	0.282403	0.290549
	15.625	0.584815	0.569876	0.588608
	7.8125	0.723687	0.77045	0.74941
	3.90625	0.871923	0.909256	0.902593
	1.95312	0.915059	0.922314	0.930296
		FIPV
	[Compound F2] nM	Initial Velocity
	500	0.003502	0.002307	0.003839
	400	-0.00451	-0.00154	0.008902
	300	-0.00133	0.004313	0.001841
	200	0.001167	0.007088	0.009361
	100	-0.0005	0.010013	0.008902
	80	-0.00033	0.011092	0.00767
	60	0.015846	0.008317	0.011967
	50	0.025684	0.020947	0.018571
	40	0.05487	0.04313	0.045578
	30	0.215479	0.138325	0.168045
	20	0.658936	0.475969	0.515194
	1000	-0.01217	-0.00451	-0.00298
	500	-0.00604	-0.0183	-0.01026
	250	-0.00668	-0.00387	-0.01268
	125	-0.00438	-0.01089	0.000343
	62.5	0.001748	0.003536	0.019748
	31.25	0.156376	0.169528	0.191489
	15.625	0.668524	0.615406	0.618981
	7.8125	0.883551	0.914066	0.842943
	3.90625	1.04469	1.02375	0.956715
	1.95312	1.04711	1.0295	0.950966
		MHV
	[Compound F2] nM	Initial Velocity
	1000	0.005304	0.005704	0.005459
	500	0.010832	0.009698	0.010213
	250	0.026048	0.022273	0.023871
	125	0.058079	0.056185	0.053866
	62.5	0.210168	0.195261	0.191653
	31.25	0.629084	0.59981	0.620103
	15.625	0.874212	0.887844	0.842478
	7.8125	0.926137	0.936226	0.906669
	3.90625	0.954187	0.985999	0.889764
	1.95312	0.964971	0.993253	0.923586

## Sheet: Figure 1
						The data herein is being provided “as is”, without warranty of absence of defects, merchantability or fitness for a particular purpose, non-infringement of third party intellectual property rights or any other warranty, whether expressed or implied, or in any other way or form.
		DMSO	PF-00835231
	2020-03-21	56.08	69.87		Values
		56.13	70.02
		55.58
		55.73
		55.58
		55.58
		55.03
		55.15
	2020-07-29	56.45	70.33
		56.31	70.89
		56.31	70.89
		56.31	70.61
		56.17	70.89
		56.17	70.61
		56.17	70.61
		56.03	70.75
Raw data: DMSO
The data herein is being provided “as is”, without warranty of absence of defects, merchantability or fitness for a particular purpose, non-infringement of third party intellectual property rights or any other warranty, whether expressed or implied, or in any other way or form.
2020-07-29	DMSO		DMSO (plotted)		DMSO		DMSO		DMSO		DMSO		DMSO		DMSO		2020-03-21	DMSO		DMSO		DMSO		DMSO		DMSO		DMSO		DMSO		DMSO
Temperature	Fluorescence	Derivative	Fluorescence	Derivative	Fluorescence	Derivative	Fluorescence	Derivative	Fluorescence	Derivative	Fluorescence	Derivative	Fluorescence	Derivative	Fluorescence	Derivative	Temperature	Fluorescence	Derivative	Fluorescence	Derivative	Fluorescence	Derivative	Fluorescence	Derivative	Fluorescence	Derivative	Fluorescence	Derivative	Fluorescence	Derivative	Fluorescence	Derivative
19.9862	3.61984e+06	151174	3.75392e+06	156023	3485222	117281	3.35393e+06	124333	3.43693e+06	117139	3.52504e+06	131676	3635464	130217	3890346	154933	19.9484	2965846	172525	2.61428e+06	152296	2772614	190486	2.52346e+06	167001	2630661	161165	2.90944e+06	178532	2.89944e+06	189385	3.09725e+06	204111
20.0803	3.55495e+06	143063	3.70292e+06	147256	3.44465e+06	112343	3314177	117096	3402285	110572	3.49442e+06	124133	3.59725e+06	122454	3.84711e+06	145665	20.0427	2.9487e+06	165518	2.59622e+06	146482	2.75537e+06	181830	2.50705e+06	160378	2.61322e+06	154156	2.89466e+06	170929	2.87506e+06	180665	3071454	194461
20.1744	3.54191e+06	132851	3.68922e+06	137503	3427679	105485	3.30252e+06	108013	3380047	102047	3.47837e+06	115174	3.58071e+06	113489	3.82912e+06	135055	20.137	2.94007e+06	156554	2587877	139233	2744250	171073	2.4974e+06	152381	2604366	145699	2880334	161346	2.86419e+06	169978	3.05703e+06	182605
20.2686	3.5284e+06	120480	3673597	126992	3.42046e+06	96844.9	3.29812e+06	97182.7	3.37229e+06	91663.1	3.4612e+06	104978	3.57642e+06	103966	3.81814e+06	123774	20.2313	2.92218e+06	146155	2.57513e+06	130889	2.72699e+06	158957	2.48412e+06	143445	2.58981e+06	136260	2.85477e+06	150460	2.84669e+06	157975	3.03761e+06	169223
20.3627	3532290	106709	3.66766e+06	116194	3.42095e+06	87282.6	3.2912e+06	85516.2	3.37016e+06	80256.2	3.46202e+06	94223.8	3.56511e+06	94897.1	3.81081e+06	112842	20.3256	2.91229e+06	135395	2.56713e+06	122218	2.71536e+06	146779	2.47578e+06	134388	2.58126e+06	126691	2.85818e+06	139497	2.83686e+06	145865	3.02532e+06	155564
20.4568	3519060	92854.1	3659438	105604	3.40254e+06	77963.2	3.27561e+06	74378.2	3.3601e+06	69067.5	3.45561e+06	83802.6	3.55718e+06	87173.6	3801597	102977	20.42	2.9008e+06	125433	2.55701e+06	114086	2.70314e+06	135821	2464246	126061	2.56948e+06	117843	2836396	129695	2822484	134866	3.01159e+06	142914
20.5509	3507832	80292.7	3.6622e+06	95561.2	3.39765e+06	69832	3273833	64981.7	3.35866e+06	59247.2	3.44596e+06	74434.2	3.55478e+06	81153.8	3.79177e+06	94160.6	20.5143	2.88936e+06	117052	2.54568e+06	107113	2.68989e+06	126842	2.45444e+06	119005	2.55865e+06	110235	2.82996e+06	121818	2.81137e+06	125709	3.00043e+06	132126
20.645	3504023	69994.4	3.64692e+06	86268.3	3.39414e+06	63320	3260725	57889.4	3.34571e+06	51453	3.44399e+06	66444	3.54768e+06	76601.8	3.79072e+06	85786.8	20.6086	2.87582e+06	110515	2.5339e+06	101536	2681448	119948	2.44071e+06	113330	2548074	103972	2.81926e+06	115995	2.79873e+06	118478	2987470	123489
20.7392	3491210	62336	3.63784e+06	77889.4	3.39173e+06	58428.2	3.26036e+06	52904.7	3.34938e+06	45761.3	3.43203e+06	59786.7	3548252	72909.2	3.78729e+06	77319.8	20.7029	2.86895e+06	105719	2.52722e+06	97301.8	2670017	114813	2.43236e+06	108838	2.53854e+06	98919.1	2807320	111902	2.78922e+06	112831	2.97525e+06	116897
20.8333	3.48924e+06	57192.2	3.62924e+06	70654.2	3.38564e+06	55002.4	3.26261e+06	49370.3	3339740	41886.5	3.42721e+06	54223.6	3.54015e+06	69412.3	3.78234e+06	68903.9	20.7972	2.85714e+06	102468	2515889	94263.1	2.65755e+06	111039	2.4204e+06	105268	2.52816e+06	94938.7	2.79677e+06	109069	2.77743e+06	108386	2962729	112120
20.9274	3488784	54130.2	3617144	64821.1	3380524	52928.5	3.25461e+06	46611.8	3337462	39497.5	3428148	49512.7	3.51983e+06	65574.4	3759673	61433.6	20.8915	2.84701e+06	100583	2.50569e+06	92301.8	2.64747e+06	108377	2.41075e+06	102464	2.51678e+06	92013.2	2.7859e+06	107125	2.76596e+06	104965	2949957	108967
21.0215	3482129	52575.3	3619525	60535.2	3.37109e+06	52090.8	3.24452e+06	44267.5	3.34098e+06	38422.6	3.41979e+06	45490.8	3.52592e+06	61093.5	3751909	56018.1	20.9858	2836534	99824.1	2.49822e+06	91309.4	2.63811e+06	106730	2.40105e+06	100403	2.50965e+06	90176.9	2.77799e+06	105843	2.75663e+06	102573	2942362	107253
21.1156	3.46744e+06	51918.9	3.60917e+06	57668.1	3362492	52216.4	3245204	42369.5	3.32688e+06	38597.8	3403871	42092.7	3.51073e+06	56007.8	3.74364e+06	53268.3	21.0802	2.825e+06	99796.2	2487507	91092.7	2625890	105991	2.38818e+06	99076.3	2.4963e+06	89354.8	2762971	105066	2.74296e+06	101201	2.9288e+06	106695
21.2098	3.47256e+06	51601.2	3.6001e+06	55793.9	3367822	52792.5	3.23618e+06	41166.1	3.32902e+06	39857.7	3.41038e+06	39345.9	3.51025e+06	50783.5	3.74236e+06	52897	21.1745	2.81813e+06	99940.9	2.47895e+06	91308.7	2.61593e+06	105889	2.38071e+06	98387.7	2490285	89282	2.75483e+06	104626	2.73466e+06	100651	2.91929e+06	106825
21.3039	3.47063e+06	51219.9	3.59862e+06	54359.8	3.36018e+06	53179.9	3238107	40813.6	3.32305e+06	41731.2	3.40935e+06	37359.9	3.50669e+06	46271.7	3.74676e+06	53853	21.2688	2810985	99707.4	2.47258e+06	91539.7	2.60711e+06	105991	2.37168e+06	98114	2482157	89541.7	2.74684e+06	104329	2.72529e+06	100517	2.9111e+06	107062
21.398	3.46301e+06	50574.5	3.60408e+06	52967.3	3.35744e+06	52858.2	3.22573e+06	41155.5	3.32182e+06	43476.7	3.40197e+06	36307.5	3.49141e+06	43384.3	3737810	54858.8	21.3631	2.79838e+06	98786.1	2461782	91431.9	2596819	105851	2.35985e+06	97984.7	2.47384e+06	89717.3	2.73393e+06	104013	2715871	100358	2.89951e+06	106900
21.4921	3.4542e+06	49638.9	3.59278e+06	51578.6	3349464	51624.7	3.22301e+06	41723.6	3.31798e+06	44356.3	3388192	36322.8	3.48676e+06	42601.7	3.73562e+06	54956.3	21.4574	2.79132e+06	97197.2	2.45579e+06	90826.1	2590998	105204	2.35497e+06	97780.2	2.4654e+06	89546	2.7258e+06	103596	2.70965e+06	99911.7	2.89308e+06	106076
21.5863	3.45103e+06	48459.8	3.58492e+06	50489	3346082	49661.1	3.22954e+06	41983.9	3.32373e+06	43931.4	3397033	37401	3488094	43607.3	3.72877e+06	53841.1	21.5517	2778452	95224.5	2.44553e+06	89785.2	2.57761e+06	104053	2.34307e+06	97394.6	2456515	88976.2	2.715e+06	103073	2.69734e+06	99175.8	2.87903e+06	104619
21.6804	3.44569e+06	47090.6	3.5772e+06	50121	3.3399e+06	47448.5	3.2204e+06	41635.6	3.31043e+06	42214.3	3.39556e+06	39314.7	3.478e+06	45364.3	3721692	51850.7	21.646	2.76775e+06	93220.3	2.43288e+06	88493.9	2.56392e+06	102617	2.33235e+06	96813.1	2.44487e+06	88117.5	2.70369e+06	102482	2.68482e+06	98327.2	2.86711e+06	102738
21.7745	3441771	45594.2	3.58065e+06	50766.2	3.32385e+06	45597.6	3.21859e+06	40738.1	3.30294e+06	39542.7	3379493	41635.4	3.4893e+06	46632.9	3710697	49704.5	21.7403	2.75738e+06	91423.1	2.42629e+06	87146.1	2558410	101173	2.32321e+06	96056.6	2.4378e+06	87135	2.69383e+06	101836	2.67691e+06	97525.8	2.85723e+06	100643
21.8686	3.44037e+06	44116.9	3.56994e+06	52438.5	3.33534e+06	44651.7	3.20651e+06	39567.2	3.29506e+06	36394.6	3.3895e+06	43846.3	3.47864e+06	46649.8	3.70909e+06	48151.1	21.8347	2.74987e+06	89895.7	2.41657e+06	85861.1	2.54569e+06	99888.7	2.31423e+06	95137	2.42752e+06	86131.3	2.68346e+06	101095	2665768	96775.4	2845751	98457.3
21.9627	3.42866e+06	42921.1	3.57321e+06	54841.1	3.31974e+06	44908.9	3203392	38332.9	3298883	33248.4	3.3811e+06	45485	3478688	45481.8	3.70469e+06	47648.1	21.929	2.74175e+06	88568.1	2.40847e+06	84675	2.53567e+06	98746	2304566	94059.1	2.41855e+06	85119.5	2.67492e+06	100189	2658018	95921.5	2.83706e+06	96231.7
22.0569	3.42578e+06	42365.5	3.56257e+06	57437	3.31888e+06	46245.2	3.19964e+06	37034.5	3294450	30565	3.37584e+06	46265.4	3459385	43834.1	3694714	48231.9	22.0233	2730262	87331.2	2399604	83574.6	2.52625e+06	97596.4	2294480	92836.9	2.41045e+06	84053.8	2.66304e+06	99064	2.64699e+06	94766.6	2.82712e+06	94033.8
22.151	3.42756e+06	42763.7	3.56874e+06	59547.9	3316675	48055.9	3.19927e+06	35579.7	3285604	28734.1	3.37411e+06	46092.3	3.45608e+06	42450.4	3694421	49580.3	22.1176	2723544	86101	2.39095e+06	82531.9	2.51902e+06	96289.4	2285750	91522.7	2402360	82909	2653182	97743.3	2639840	93250.8	2.8184e+06	91981.3
22.2451	3.41644e+06	44163.4	3549820	60482.4	3.3082e+06	49403.7	3197490	34042.4	3.28818e+06	28178.9	3.36211e+06	45003.7	3.45329e+06	41581.3	3693361	51232.9	22.2119	2.71443e+06	84841.3	2.38306e+06	81526.1	2509015	94796.7	2276465	90208.1	2.39375e+06	81738.5	2.64502e+06	96340.8	2.62965e+06	91527	2806526	90199.9
22.3392	3.4132e+06	46158.6	3.55132e+06	59753.9	3.31139e+06	49402.9	3190267	32782.7	3.2748e+06	28921.3	3358465	43107.9	3.4538e+06	40900.6	3.68836e+06	52813.8	22.3062	2.70494e+06	83572.8	2.37496e+06	80549.5	2498778	93241.7	2.26757e+06	88997.5	2.3847e+06	80658.2	2.63461e+06	95032.3	2.61863e+06	89884.8	2.79731e+06	88741.3
22.4333	3414429	47868.4	3.55209e+06	57286.8	3310251	47672.8	3.18418e+06	32266	3.29043e+06	30577.2	3362720	40552.2	3451408	39908.9	3.67994e+06	54076.4	22.4005	2.69656e+06	82359.4	2.36619e+06	79616.5	2.48758e+06	91828.7	2.25697e+06	87997.6	2.37589e+06	79780.5	2622016	93974.9	2608661	88585.6	2.78909e+06	87576.3
22.5275	3410026	48242.3	3.5375e+06	53530.7	3.29212e+06	44596.6	3176025	32724.7	3.27646e+06	32387.7	3.35024e+06	37538.6	3448287	38453	3.66728e+06	54841.8	22.4948	2.68907e+06	81296	2.35787e+06	78777.7	2.48009e+06	90734.8	2.24943e+06	87280.9	2.3672e+06	79141.8	2.61486e+06	93248.3	2.60059e+06	87703.1	2783112	86636.3
22.6216	3.40239e+06	46572.3	3.52689e+06	49355.8	3.2841e+06	41192	3.17878e+06	33922.8	3.27935e+06	33686	3.34149e+06	34336	3441496	36944.3	3.67341e+06	54908.5	22.5891	2.68124e+06	80466.9	2.35209e+06	78093.8	2472564	90040	2243505	86852.2	2.36217e+06	78683.7	2607479	92829.5	2.59319e+06	87103.2	2.77342e+06	85859.8
22.7157	3408329	42949.4	3.52283e+06	45738.9	3287753	38633.3	3.18851e+06	35270.3	3276085	34034.1	3.3465e+06	31227.2	3.42317e+06	36130.4	3.6669e+06	54078.8	22.6835	2671032	79882.6	2.34219e+06	77603.2	2462259	89700.9	2.22988e+06	86621.2	2351585	78282	2.59563e+06	92622.6	2.58482e+06	86549.9	2762418	85193.8
22.8098	3.38367e+06	38313.2	3.52505e+06	43298.5	3.27804e+06	37653.8	3.17502e+06	36157.4	3.27081e+06	33440.1	3.34089e+06	28609.6	3431220	36591.9	3.65533e+06	52285.3	22.7778	2.66414e+06	79451	2.33461e+06	77279.1	2454643	89551.5	2.22393e+06	86407.9	2346117	77813.9	2.58836e+06	92491.5	2.57757e+06	85843.8	2.75493e+06	84566.9
22.9039	3.37926e+06	34027.1	3.52006e+06	42755.1	3.27301e+06	38226.9	3.16727e+06	36278.2	3.267e+06	32336.9	3334404	26855.8	3433045	38383.1	3.64741e+06	49723.5	22.8721	2.65679e+06	79015.2	2.32687e+06	77024.8	2445927	89357.5	2217594	86007	2336351	77216.2	2.57862e+06	92291.9	2.56626e+06	84925	2.74798e+06	83887.1
22.9981	3.38226e+06	31096.5	3.51277e+06	43810.7	3.27732e+06	39684.4	3165460	35748.3	3.25736e+06	31323.2	3331142	26210.2	3425633	41001.2	3.65183e+06	46852.5	22.9664	2.65113e+06	78439.9	2.32099e+06	76731.3	2.43663e+06	88911.5	2206855	85288	2.32867e+06	76517.3	2569178	91906.7	2.55895e+06	83858.6	2.74046e+06	83091.5
23.0922	3.37863e+06	30207.5	3.51386e+06	45673.4	3.28999e+06	41208.5	3.16314e+06	34982.5	3.25868e+06	30842.2	3.3336e+06	26760.6	3.42539e+06	43647.6	3635449	44252.7	23.0607	2.63987e+06	77696.5	2.3137e+06	76310.8	2.43086e+06	88145.2	2199324	84253.2	2.3226e+06	75814.2	2.56064e+06	91273.7	2.55063e+06	82769.8	2.73051e+06	82182.5
23.1863	3.38443e+06	31181.9	3.51818e+06	47276.4	3.26185e+06	42309.2	3.16073e+06	34452.6	3.26046e+06	30990.4	3.33355e+06	28406.8	3418150	45560.3	3.63145e+06	42400.1	23.155	2633576	76868.5	2.30498e+06	75715.5	2.42091e+06	87179.2	2189823	83040.2	2.31337e+06	75211.4	2553137	90410.2	2.54205e+06	81773.9	2.72236e+06	81219.7
23.2804	3.3778e+06	33366.8	3509667	48142.3	3259013	43011.2	3.15278e+06	34431.7	3.2554e+06	31525.1	3.32306e+06	30858.7	3.41117e+06	46276.4	3.63499e+06	41496.5	23.2493	2.62706e+06	76086.6	2.29603e+06	74907.2	2.41157e+06	86249.2	2183013	81834	2.30591e+06	74740.8	2.54272e+06	89408.8	2.53509e+06	80914.5	2.7147e+06	80270.1
23.3745	3.37862e+06	35916.1	3.49987e+06	48208	3.26012e+06	43630.9	3.15017e+06	34842.2	3257629	32032.4	3.32739e+06	33647.5	3412990	45716.5	3.62894e+06	41378	23.3437	2.61754e+06	75414.1	2.29138e+06	73851.8	2.40382e+06	85536.2	2.17361e+06	80782.6	2.29922e+06	74323.3	2.53337e+06	88373.8	2.52755e+06	80164.3	2.70844e+06	79357.7
23.4687	3.35756e+06	38448.5	3.49437e+06	47772.6	3.25692e+06	44409.5	3.14918e+06	35301.1	3.24028e+06	32134.3	3325079	36144.4	3.40302e+06	44151.1	3.62282e+06	41670.4	23.438	2.61163e+06	74792	2.28427e+06	72570.7	2.39424e+06	85017.8	2.1667e+06	79925.9	2.29325e+06	73798.4	2525340	87372.1	2.51924e+06	79421.4	2.69972e+06	78440.9
23.5628	3.37796e+06	40560.2	3.49467e+06	47235.6	3.25184e+06	45309.5	3157205	35324.5	3.25397e+06	31662.5	3.3142e+06	37847.9	3.39372e+06	42025.3	3.62196e+06	42014.7	23.5323	2.60352e+06	74066.4	2275735	71182.9	2.38889e+06	84460.5	2.1588e+06	79193.6	2284733	73026.9	2518272	86408.1	2.51155e+06	78553.8	2.69135e+06	77440.4
23.6569	3.36398e+06	41955	3.4883e+06	46794.5	3.25172e+06	46041.6	3139694	34623.7	3.2423e+06	30736.9	3324889	38379.5	3.39271e+06	39744.5	3.61647e+06	42162.5	23.6266	2.59723e+06	73103.8	2267818	69901.4	2.3805e+06	83576.1	2150813	78444.2	2.27699e+06	71975.5	2.5065e+06	85426	2.50437e+06	77449.1	2.68455e+06	76292
23.751	3.35851e+06	42487	3484416	46368.7	3.24299e+06	46259.9	3128168	33285.3	3239101	29698.1	3.30083e+06	37730.5	3.39096e+06	37498.8	3.60983e+06	42079.4	23.7209	2.59136e+06	71881.7	2261624	68934.1	2.3735e+06	82212.7	2.14425e+06	77531.4	2.27186e+06	70745.7	2.50099e+06	84359.4	2.49631e+06	76069	2.67775e+06	74984.8
23.8451	3.35519e+06	42204.9	3.49134e+06	45753.8	3.2336e+06	45737.8	3143134	31747.5	3.23269e+06	29059.4	3312204	36348.2	3.3886e+06	35221.2	3.60615e+06	41895.6	23.8152	2.57993e+06	70502.9	2.25182e+06	68381.6	2362266	80455.8	2.13382e+06	76374.7	2.2595e+06	69514.3	2.49043e+06	83181.1	2488193	74498.5	2.66805e+06	73587.9
23.9393	3.34242e+06	41340.8	3473662	44946.6	3.23911e+06	44434.9	3.12975e+06	30694.1	3.2346e+06	29123.4	3.29879e+06	34992.9	3.37711e+06	32666.5	3601625	41778.9	23.9095	2.57334e+06	69121.7	2.24885e+06	68197.6	2.35415e+06	78587.2	2.1281e+06	75023	2.25469e+06	68437.7	2482838	81948	2.48018e+06	72940.5	2.66158e+06	72224.5
24.0334	3.35612e+06	40213.4	3.47233e+06	44309.1	3224707	42495.3	3124122	30885.7	3.2339e+06	29821.4	3.29586e+06	34393.8	3380876	29554.1	3598899	41834.1	24.0038	2.56728e+06	67870.2	2241920	68224.7	2346756	76951.6	2120951	73664.9	2.24984e+06	67578.9	2474608	80804.2	2.47359e+06	71653.4	2.65346e+06	71042.9
24.1275	3.33695e+06	39088.3	3.4654e+06	44298.2	3221984	40207.7	3.12445e+06	32492.6	3.23039e+06	30708.8	3.29153e+06	34856	3.37924e+06	26065.3	3.5932e+06	42037.9	24.0982	2.56103e+06	66841.7	2234248	68279.9	2339043	75825.8	2.10992e+06	72561	2.23952e+06	66918.7	2.4652e+06	79944.8	2.46563e+06	70855	2647376	70177.4
24.2216	3334505	38065	3.46942e+06	45145.3	3.2241e+06	37963.3	3.12446e+06	34844.7	3.2301e+06	31153.8	3.29986e+06	36068.5	3362670	22615.3	3590751	42275.8	24.1925	2.5532e+06	66128.6	2226679	68208.4	2.33174e+06	75340.2	2104421	71925.1	2.23451e+06	66407.7	2456795	79528.1	2.45676e+06	70615	2639735	69714.6
24.3158	3.33536e+06	37042.9	3468167	46586.4	3210861	36017.7	3.12921e+06	37112.4	3221830	30722.7	3292350	37256.8	3.37463e+06	19861	3.58511e+06	42397.5	24.2868	2544490	65833.3	2218541	67921.3	2.32243e+06	75456.6	2.09519e+06	71807.2	2.22687e+06	66029	2.44817e+06	79609.7	2451989	70813.7	2631102	69655.2
24.4099	3.33948e+06	35808.5	3.45779e+06	48008.3	3213656	34989.6	3.11761e+06	38221.8	3220979	29262.6	3.29016e+06	37620.2	3362101	18440.8	3.58208e+06	42296	24.3811	2.54127e+06	66016.8	2.2148e+06	67399.8	2.31835e+06	75976.7	2.09047e+06	72070.5	2.22076e+06	65805.2	2.44269e+06	80081.9	2.44686e+06	71184.1	2.6269e+06	69867.1
24.504	3.32643e+06	34205.8	3.46332e+06	48963.4	3.21322e+06	35135.7	3.11527e+06	37526.6	3.2189e+06	27105.9	3.27716e+06	36760.4	3368641	18707.2	3576348	41951.6	24.4754	2.52974e+06	66598.2	2.20411e+06	66701.6	2.30784e+06	76592.7	2.08266e+06	72460.2	2.21025e+06	65744.9	2430957	80686	2435245	71410.6	2616837	70079.6
24.5981	3.32374e+06	32218	3.45793e+06	49133.3	3.20254e+06	36359.9	3103116	35164.2	3209146	24857.8	3.27971e+06	34859.8	3.36477e+06	20596.5	3.57461e+06	41451.3	24.5697	2525374	67316.9	2.19647e+06	65934.5	2.30025e+06	76986.5	2.07353e+06	72735	2205810	65788.4	2.42482e+06	81090.3	2.42975e+06	71255.8	2.61147e+06	69961.3
24.6922	3.32038e+06	30086.3	3.43975e+06	48525.8	3.21487e+06	38162.9	3109568	32001.3	3.21462e+06	23173.1	3.27176e+06	32498.7	3.37264e+06	23683.1	3.57227e+06	40932.9	24.664	2.52417e+06	67820.1	2.19368e+06	65221.8	2.29807e+06	76953.6	2.06922e+06	72759.2	2.20211e+06	65814.9	2418463	81012.7	2.42562e+06	70639.9	2.60827e+06	69262.8
24.7864	3.31845e+06	28248.4	3438652	47356.7	3.20171e+06	39787.1	3.09805e+06	29017.7	3.21349e+06	22500.4	3.27117e+06	30335.9	3.36538e+06	27381.2	3.56756e+06	40518.4	24.7583	2.51012e+06	67819.5	2.18296e+06	64642.3	2283088	76476.9	2.05778e+06	72518.8	2.19144e+06	65702.6	2.40675e+06	80340.8	2413036	69658.1	2593445	67957.5
24.8805	3.31784e+06	27030.2	3451847	45869.4	3200702	40761.6	3.09568e+06	27516.8	3.20884e+06	22912.5	3.27826e+06	28828.9	3.3588e+06	31090.4	3.56252e+06	40283.9	24.8526	2.50392e+06	67228.8	2.17749e+06	64199.4	2276262	75696.9	2050781	72047.2	2184769	65406.4	2.39818e+06	79171.2	2406223	68494.5	2.58942e+06	66268
24.9746	3318124	26656.1	3.4489e+06	44138.9	3.20668e+06	40701.3	3095655	27707.1	3.21277e+06	24106.4	3.26378e+06	27986.5	3.36269e+06	34171.6	3.56122e+06	40201.6	24.947	2.49782e+06	66177.5	2.1725e+06	63830.5	2.26962e+06	74789.1	2.04546e+06	71357.7	2178039	64967.8	2.38943e+06	77736.1	2.40072e+06	67318.4	2.58159e+06	64552.7
25.0687	3.31672e+06	27230.8	3435651	42446.2	3194977	39626.8	3094765	28977.7	3208188	25542.4	3.26707e+06	27480.5	3.36073e+06	36047.4	3.56182e+06	40171.5	25.0413	2.48978e+06	64913.8	2.16429e+06	63448.3	2.26332e+06	73858.1	2.03654e+06	70428.6	2.17233e+06	64463	2.38225e+06	76287.1	2.39504e+06	66209.6	2575068	63145.4
25.1628	3.31974e+06	28671.4	3.43576e+06	40882.7	3.19638e+06	37945	3.10128e+06	30295.6	3.20639e+06	26703.2	3265345	26907.2	3360862	36306.8	3.5581e+06	40082.6	25.1356	2.48353e+06	63687.4	2.15899e+06	63002.2	2255233	72919.4	2.03046e+06	69242.8	2.16389e+06	63947.6	2374940	74986.7	2.38725e+06	65177.3	2.57016e+06	62214
25.257	3.31016e+06	30648.9	3427329	39510.8	3.18809e+06	36096.8	3.09713e+06	30787.8	3208914	27339.3	3.26936e+06	26046.1	3349650	34702.1	3.55562e+06	39874.9	25.2299	2478261	62666.6	2.15201e+06	62503.1	2.2488e+06	71961.8	2021805	67856.2	2.1596e+06	63429.2	2.36719e+06	73903.7	2.38109e+06	64231.7	2.56466e+06	61730.1
25.3511	3.30596e+06	32601.5	3.43303e+06	38391.7	3.18769e+06	34808.3	3.09695e+06	30127.4	3.20895e+06	27582.1	3258025	25010.5	3.35268e+06	31400.4	3.54906e+06	39561.8	25.3242	2.47039e+06	61922.7	2.14452e+06	62002.3	2.23952e+06	71011.8	2.01537e+06	66404.9	2.1521e+06	62893.2	2360613	73045.7	2373931	63424.1	2557421	61532.8
25.4452	3.30807e+06	33855.7	3.4263e+06	37589.9	3.17977e+06	34414.3	3.0966e+06	28552.5	3.2034e+06	27841.7	3.26733e+06	24173.8	3.34986e+06	27154.8	3.54904e+06	39209	25.4185	2466381	61464.4	2.14049e+06	61537.8	2.23364e+06	70132.6	2.00859e+06	65068.2	2146066	62342.5	2.35106e+06	72407.9	2.36837e+06	62811.2	2.5533e+06	61425.7
25.5393	3310106	34049.5	3.43067e+06	37192.8	3178401	34862.4	3.08302e+06	26572.9	3.19775e+06	28545.8	3.25194e+06	23933.4	3351767	23188.1	3.54356e+06	38887.2	25.5128	2.45766e+06	61264.8	2.13212e+06	61099.8	2.22666e+06	69390.4	2.00127e+06	63999.5	2.13718e+06	61812.9	2344010	71966.5	2.36068e+06	62395.5	2543829	61242.8
25.6334	3.30843e+06	33157.7	3.40913e+06	37295.3	3.17569e+06	35852.9	3.08102e+06	24687.4	3196285	29847.2	3.25296e+06	24481.9	3329194	20505.1	3.5375e+06	38639	25.6072	2.4532e+06	61267.7	2.12819e+06	60648.6	2.22114e+06	68823.7	1.99663e+06	63272.3	2.13412e+06	61347.8	2.33977e+06	71670.6	2357803	62092.9	2.54073e+06	60885.9
25.7276	3.29687e+06	31374.4	3426703	37959.6	3.17934e+06	36968.7	3078857	23217.4	3.19335e+06	31439.2	3.25082e+06	25716.2	3.33291e+06	19597.9	3.5355e+06	38484.7	25.7015	2445115	61384	2119421	60141.5	2.21129e+06	68436.1	1987944	62860.8	2.12516e+06	60957.6	2.32825e+06	71431.8	2.34931e+06	61770.5	2531554	60311.9
25.8217	3296551	29320.3	3.41652e+06	39161.4	3169462	37772.5	3077267	22326.2	3196309	32725.1	3.24864e+06	27321.2	3.32929e+06	20360.6	3.53225e+06	38431.8	25.7958	2440485	61485.5	2.11363e+06	59572.9	2205283	68195.6	1.98223e+06	62652.2	2.11945e+06	60590	2.32266e+06	71154.4	2.34161e+06	61332	2.52753e+06	59530.3
25.9158	3.28878e+06	27562.8	3.40953e+06	40795.1	3.16793e+06	37945.9	3.08014e+06	22088.1	3.18594e+06	33222.9	3.25112e+06	28934.5	3.33985e+06	22236.5	3.52885e+06	38459.5	25.8901	2.43482e+06	61442	2.10791e+06	58961.6	2.19994e+06	68037.9	1.97707e+06	62491.7	2.1144e+06	60150	2.31547e+06	70778.6	2337383	60775.6	2.52008e+06	58610.6
26.0099	3.29691e+06	26457.8	3.40629e+06	42735.4	3163705	37445.4	3.06941e+06	22505.3	3188323	32831.4	3.2447e+06	30253.1	3326800	24497.6	3521821	38521.1	25.9844	2.42494e+06	61173	2.1016e+06	58325.7	2.1925e+06	67884.9	1968784	62244	2.10711e+06	59575.3	2307092	70295.2	2.32991e+06	60181.3	2.51481e+06	57672.6
26.104	3.27669e+06	26085.9	3.41296e+06	44888.4	3.16101e+06	36364.3	3068908	23488.1	3192334	31982.9	3245624	31036.9	3.33292e+06	26498.2	3519370	38549	26.0787	2420835	60670.6	2.09701e+06	57674.6	2.18532e+06	67694.3	1.96318e+06	61873.9	2100139	58897.9	2.29989e+06	69752.8	2.32427e+06	59646.5	2.50758e+06	56856.6
26.1982	3.28295e+06	26327.3	3.40595e+06	47034.5	3.16219e+06	35176.7	3.07254e+06	24839.7	3.18337e+06	31351.1	3.23896e+06	31096.3	3.32573e+06	27839.1	3.51805e+06	38485.9	26.173	2414470	59994.9	2088271	57022.2	2.17779e+06	67499.5	1.95624e+06	61476.3	2.09435e+06	58259.1	2.29388e+06	69229.1	2318912	59217.7	2.50361e+06	56263.5
26.2923	3287141	26985.8	3396958	48901.7	3149598	34379.2	3.06467e+06	26309.8	3.1696e+06	31334.9	3.23421e+06	30337.1	3.32784e+06	28415.3	3.51053e+06	38309.2	26.2673	2408809	59224.8	2.08545e+06	56420.9	2.17208e+06	67413.3	1.94922e+06	61244.4	2.08805e+06	57864.3	2286088	68809.8	2.31321e+06	58859.1	2.49949e+06	55902.7
26.3864	3282588	27892.2	3.39913e+06	50148	3.1442e+06	34255.7	3.06625e+06	27659.7	3.16856e+06	31713.4	3.2384e+06	28874.8	3.32288e+06	28359.7	3.5095e+06	38052	26.3617	2.40216e+06	58450.9	2.07862e+06	55974.7	2.1657e+06	67566.4	1.94487e+06	61342.3	2.08513e+06	57891.8	2279196	68574.6	2.30837e+06	58488.2	2.49233e+06	55685.8
26.4805	3.26975e+06	28898.3	3390449	50223.8	3148419	34693.2	3.06326e+06	28741.9	3.17667e+06	31757.8	3.22681e+06	27106.2	3319964	27913.4	3.50328e+06	37776.8	26.456	2.39541e+06	57757.2	2.07168e+06	55803.5	2.15906e+06	68021.5	1.93863e+06	61863	2.07703e+06	58412	2.27359e+06	68584.8	2299869	58042.8	2.48695e+06	55479
26.5746	3276121	29855.6	3.38924e+06	48822	3.14174e+06	35230.7	3.06017e+06	29517.6	3.16531e+06	30738.7	3231421	25614.1	3.3124e+06	27316.4	3.49956e+06	37548.1	26.5503	2392618	57267.6	2.06858e+06	55973.1	2.15305e+06	68713.5	1932926	62735.4	2.07195e+06	59354.3	2264946	68861.3	2.29591e+06	57514.9	2.48133e+06	55157
26.6688	3.27545e+06	30624.9	3.39196e+06	46145.1	3.13957e+06	35315.7	3057898	30032.1	3.17918e+06	28374.4	3.22302e+06	24926.9	3313259	26761.8	3.49688e+06	37410.3	26.6446	2385192	57057.5	2.06348e+06	56429	2.14737e+06	69440.8	1.92656e+06	63706.8	2.06713e+06	60502.3	2260124	69357.3	2.29073e+06	56945	2.47846e+06	54669.5
26.7629	3.26737e+06	31097.9	3381969	42556.1	3.13715e+06	34651.9	3052364	30357.2	3.1579e+06	25224	3.21281e+06	25272.8	3.31141e+06	26414.5	3.49129e+06	37363.8	26.7389	2.38089e+06	57139	2.05909e+06	56997.3	2.14096e+06	69940.4	1.92235e+06	64472.8	2.0622e+06	61544.3	2.2545e+06	69946.3	2.2866e+06	56386.1	2.47201e+06	54064.1
26.857	3.26642e+06	31247.1	3.36523e+06	39350.9	3135078	33398.4	3.05214e+06	30535.6	3.16231e+06	22191.7	3221304	26500.1	3.30785e+06	26412.4	3.48891e+06	37375.6	26.8332	2.37544e+06	57453	2.05258e+06	57475.4	2.13433e+06	70000	1.91401e+06	64779.5	2.0567e+06	62182	2.24852e+06	70478.7	2.27978e+06	55895.4	2.46496e+06	53499.5
26.9511	3.26273e+06	31135.1	3.37247e+06	37265.4	3.1338e+06	32082.4	3047633	30559.7	3.14679e+06	20021	3.21837e+06	28201	3.30314e+06	26820.3	3.48434e+06	37381	26.9275	2.37522e+06	57907.7	2.0519e+06	57764.5	2.13201e+06	69583.9	1.91367e+06	64540.7	2.05276e+06	62276.2	2.24455e+06	70868.9	2280352	55596.2	2.46656e+06	53221.1
27.0452	3.2617e+06	30889.2	3357672	36483.6	3.11816e+06	31267.7	3044665	30395.2	3.15269e+06	18925	3.21593e+06	29934.9	3300914	27572.2	3.48084e+06	37297.8	27.0218	2.37074e+06	58431.8	2.04404e+06	57927.5	2125884	68878.7	1.90587e+06	63868.1	2.04856e+06	61931.2	2.23872e+06	71164.4	2.27375e+06	55656.4	2.46264e+06	53458.9
27.1394	3255168	30629.1	3.36969e+06	36719.8	3.11764e+06	31231.3	3.04103e+06	30043.8	3.15058e+06	18637	3.21139e+06	31391.8	3299616	28465.6	3.47655e+06	37062.7	27.1161	2.36599e+06	58954.5	2.04278e+06	58113.8	2.12155e+06	68187.5	1.90371e+06	62980.5	2.04336e+06	61417.4	2.23474e+06	71462.6	2.27202e+06	56220.2	2.45724e+06	54273
27.2335	3253652	30424	3.36286e+06	37542.6	3.12106e+06	31875.1	3.04027e+06	29595.3	3.15912e+06	18754.7	3209533	32450.7	3.29794e+06	29240.7	3.47283e+06	36669.9	27.2105	2361046	59349	2.03819e+06	58367.7	2.1165e+06	67711.9	1.89687e+06	62032.2	2.03799e+06	60938.5	2.2292e+06	71737.4	2.26754e+06	57230.8	2.45421e+06	55416.4
27.3276	3.25014e+06	30273	3.36271e+06	38664.8	3.11956e+06	32856.8	3.0349e+06	29224.7	3.1517e+06	19064.6	3205807	33125	3294263	29704.1	3.4695e+06	36199.9	27.3048	2.3558e+06	59354.8	2.03284e+06	58505.2	2111413	67365.6	1.89348e+06	61013.5	2.03339e+06	60433.7	2.223e+06	71712.7	2.2617e+06	58364.8	2.44889e+06	56349.1
27.4217	3.24804e+06	30138.7	3.34952e+06	40016.5	3116916	33804.5	3.03136e+06	29130.6	3.13783e+06	19617.6	3201991	33475.9	3.29234e+06	29811.2	3.46476e+06	35806.3	27.3991	2.35532e+06	58647.3	2.03268e+06	58179.8	2.10939e+06	66795.7	1.89112e+06	59749	2.03203e+06	59599.3	2.2226e+06	70958.9	2262542	59079.7	2.45283e+06	56475.5
27.5159	3.24635e+06	30002.3	3.35525e+06	41624.2	3.10481e+06	34424.1	3.02862e+06	29428.1	3153312	20569	3.19922e+06	33564.1	3.28656e+06	29652.7	3460458	35651.8	27.4934	2348682	57020.8	2.02572e+06	57124.2	2.10288e+06	65636.9	1.88487e+06	58082.4	2.02714e+06	58147.3	2.21365e+06	69196.4	2.25679e+06	58859.3	2444200	55477.6
27.61	3242709	29877.1	3351534	43389.9	3109020	34509.3	3.02663e+06	30072.6	3.14066e+06	21940.5	3.19575e+06	33429.1	3.28477e+06	29388.5	3457688	35817.2	27.5877	2.34618e+06	54719.7	2022370	55389	2.09996e+06	63810.1	1.88112e+06	56109.1	2.02347e+06	56032.8	2.21092e+06	66553.5	2.25263e+06	57518.7	2439829	53530.5
27.7041	3.23609e+06	29788.4	3345166	44963.5	3105530	33953.1	3.02405e+06	30877.7	3.14262e+06	23538.2	3.19174e+06	33090.6	3.28056e+06	29147.4	3.45275e+06	36229.8	27.682	2.33698e+06	52285.3	2.01601e+06	53342.1	2.09096e+06	61610	1.87282e+06	54144.1	2.01504e+06	53643.8	2.20043e+06	63562.1	2246516	55262.6	2.43299e+06	51165
27.7982	3.23683e+06	29745.6	3.34223e+06	45812.2	3.09764e+06	32826	3.02176e+06	31594.6	3.14314e+06	25011.4	3189579	32580.1	3.27878e+06	28989	3.45007e+06	36692	27.7763	2.32906e+06	50276.4	2.00565e+06	51441	2.08234e+06	59516.6	1.86559e+06	52533.1	2.00595e+06	51484.6	2.1892e+06	60867.1	2.23742e+06	52610.6	2.4248e+06	49006
27.8923	3.23557e+06	29739.9	3.34009e+06	45486.2	3.09919e+06	31437.2	3.01947e+06	32012	3.14136e+06	26049.3	3.18575e+06	31953.6	3.27607e+06	28913.8	3.45033e+06	36967.8	27.8707	2318722	48937.4	1.99748e+06	49957.4	2.07176e+06	57938.1	1.85639e+06	51427	1.99624e+06	49891.8	2180320	58844	2.22658e+06	50122.8	2.41388e+06	47442.6
27.9865	3230209	29757	3.34292e+06	43905.4	3096985	30263.1	3.01443e+06	32032.1	3136929	26517.2	3.18063e+06	31275.5	3273626	28901.8	3.44213e+06	36906.2	27.965	2322450	48119	1.99854e+06	48880.8	2.0721e+06	56882.5	1.85779e+06	50710	1.99987e+06	48898.8	2181187	57478.3	2.2281e+06	48095.7	2.41969e+06	46417.1
28.0806	3226632	29769.2	3.3299e+06	41486.2	3.07897e+06	29733.2	3010414	31674.8	3.13307e+06	26495.4	3.17953e+06	30603.1	3.26896e+06	28941.4	3.43918e+06	36492.8	28.0593	2.31663e+06	47467.5	1994863	48014.1	2.06642e+06	56153.8	1.85091e+06	50121.3	1.9922e+06	48310.2	2.17457e+06	56486.5	2.22298e+06	46559.8	2.41204e+06	45652.2
28.1747	3.2248e+06	29726.9	3.31874e+06	38974.2	3.09006e+06	30013.1	3009513	31049.7	3.13157e+06	26189.4	3.17552e+06	29988	3.26649e+06	29032.9	3.43499e+06	35836.4	28.1536	2.31168e+06	46713.5	1.98631e+06	47156.3	2.05983e+06	55509	1.84595e+06	49454.3	1.98714e+06	47876	2.16699e+06	55552.6	2.21543e+06	45389.5	2.40801e+06	44900.9
28.2688	3.22298e+06	29562.5	3.32044e+06	37092.1	3.08693e+06	30932.3	3004320	30308.6	3.12745e+06	25814.5	3.17402e+06	29473	3.26569e+06	29166.3	3.43155e+06	35098.2	28.2479	2.3041e+06	45820.7	1981165	46221.9	2.05376e+06	54802.2	1.83982e+06	48669.6	1.98111e+06	47412.9	2161575	54517.3	2.21215e+06	44443.8	2.40148e+06	44096.9
28.3629	3220558	29225.5	3.32535e+06	36231.7	3.08455e+06	32090.6	3.00147e+06	29589.3	3.12865e+06	25517.2	3.1692e+06	29098.1	3.26076e+06	29304.5	3.42707e+06	34413	28.3422	2.2987e+06	44970.9	1.97711e+06	45255.3	2.04738e+06	54023.8	1.83409e+06	47872.8	1.97625e+06	46843.9	2.15511e+06	53414.1	2.2076e+06	43656.6	2.39733e+06	43322.4
28.4571	3.21563e+06	28723.7	3.31805e+06	36308.9	3.07941e+06	33094.2	2.99941e+06	28989.4	3122785	25361.9	3.16607e+06	28879.4	3.25835e+06	29386.3	3.42416e+06	33850.8	28.4365	2.29548e+06	44420.3	1.9727e+06	44387.9	2.04352e+06	53268.2	1.82893e+06	47199.2	1.97276e+06	46184.7	2.14923e+06	52398.4	2.20398e+06	43052.4	2393021	42681.1
28.5512	3214358	28139.3	3310923	36887	3.07654e+06	33717.1	2995938	28539.2	3.12393e+06	25365.4	3.16586e+06	28817.6	3.25602e+06	29357.7	3421984	33433.9	28.5308	2.29067e+06	44344.4	1.96659e+06	43780.6	2.03574e+06	52636.3	1.82339e+06	46710.5	1.96551e+06	45519	2.14306e+06	51633.3	2.19712e+06	42693.5	2387534	42191.9
28.6453	3.21049e+06	27587	3314823	37413.9	3073714	33944.9	2.99303e+06	28211.6	3119169	25519	3.16192e+06	28889.3	3.25378e+06	29196	3.41854e+06	33159.3	28.6252	2284807	44724.7	1.96209e+06	43539	2.03034e+06	52178.4	1.8198e+06	46360.1	1.96157e+06	44961.1	2138112	51186.6	2193685	42597.7	2.38541e+06	41770.6
28.7394	3.20869e+06	27157.9	3.31572e+06	37514.7	3070945	33915.6	2.99158e+06	27963.7	3.11783e+06	25813.4	3.15876e+06	29069.7	3.25018e+06	28938	3413859	33017.2	28.7195	2280688	45318.1	1.95888e+06	43638.4	2.02843e+06	51850.4	1.81554e+06	46024.9	1957886	44594.6	2.13274e+06	50983.2	2.19045e+06	42669.5	2380384	41272.9
28.8335	3.20656e+06	26858.6	3.31039e+06	37114.5	3.06592e+06	33807.3	2.98928e+06	27793.2	3.11708e+06	26227.1	3.15721e+06	29329.9	3.24656e+06	28662.3	3410772	32976.6	28.8138	2.27795e+06	45741.8	1.95278e+06	43896.5	2.0195e+06	51513.9	1.80871e+06	45571.3	1.95e+06	44395.3	2.12718e+06	50826.8	2.18566e+06	42700.5	2376303	40569.2
28.9277	3.2022e+06	26621	3.29465e+06	36411.1	3.06373e+06	33746.1	2.98573e+06	27744.7	3112117	26723.7	3152892	29621	3243481	28456.2	3.40935e+06	32977.7	28.9081	2.27211e+06	45647.2	1.94884e+06	44017.1	2.01394e+06	50978.2	1.80426e+06	44911.4	1.94735e+06	44210.7	2.1219e+06	50492.4	2.18028e+06	42448.4	2.37002e+06	39600.6
29.0218	3202878	26348	3.30151e+06	35735.8	3.06101e+06	33764.1	2981553	27877.6	3.1127e+06	27259.5	3.15196e+06	29871.3	3.24342e+06	28364.2	3.40544e+06	32935.6	29.0024	2270591	44884.6	1948986	43721.6	2.01526e+06	50080.7	1.80287e+06	44035.8	1.94562e+06	43814.5	2.11999e+06	49853.3	2.18085e+06	41745.5	2371105	38390.6
29.1159	3200282	25998.9	3.30109e+06	35388.2	3.05859e+06	33818.4	2.98059e+06	28211.7	3109480	27787.6	3147584	29981.3	3.2376e+06	28368.1	3.40213e+06	32772	29.0967	2.2601e+06	43565.1	1.93888e+06	42876.8	2.00287e+06	48774.1	1.79328e+06	42997.1	1.93753e+06	43030.4	2.1101e+06	48923	2.17061e+06	40590.8	2.36101e+06	37013.5
29.21	3.19551e+06	25630.2	3296669	35547.9	3.05427e+06	33829.8	2.97826e+06	28680.5	3.1055e+06	28262.5	3.14653e+06	29865.9	3236550	28402.3	3.39869e+06	32447.4	29.191	2256205	41993.2	1.93527e+06	41552.5	2000034	47175.8	1790546	41878.3	1.93396e+06	41848.1	2.10527e+06	47839.1	2.16812e+06	39166.5	2.35933e+06	35561.3
29.3041	3.19324e+06	25364.9	3.29006e+06	36176.9	3.05254e+06	33754.2	2.97599e+06	29148.1	3105839	28634.1	3.14196e+06	29486.4	3.23494e+06	28387.9	3.39481e+06	31989.4	29.2853	2.25353e+06	40529.5	1.93146e+06	40001.5	1.99646e+06	45554.5	1.78608e+06	40777.5	1.9297e+06	40457.1	2101283	46778.4	2.16478e+06	37765.9	2357045	34132.9
29.3983	3.19117e+06	25324.9	3293225	36965.6	3.04825e+06	33594.3	2972515	29463.1	3.10069e+06	28854	3.1399e+06	28877.7	3230011	28285.6	3393898	31491.4	29.3797	2.24709e+06	39476.6	1.92561e+06	38561.8	1.98768e+06	44249.7	1.78217e+06	39809.5	1.92305e+06	39179.7	2.09503e+06	45898.2	2.15861e+06	36686.7	2.351e+06	32858
29.4924	3.1898e+06	25548.8	3.28221e+06	37386	3044119	33407.9	2.97026e+06	29511.9	3.09941e+06	28878	3.13634e+06	28136.3	3227996	28118.8	3.38683e+06	31065.6	29.474	2.24476e+06	38996.1	1.92162e+06	37540.5	1985310	43553.4	1777243	39110.7	1.91858e+06	38334.1	2091729	45306.6	2.15552e+06	36111.6	2350327	31896.1
29.5865	3.18702e+06	25975.1	3.28899e+06	36936.1	3.0433e+06	33262.5	2.96651e+06	29269.3	3096796	28686.6	3.13239e+06	27377.5	3225656	27978.7	3.38547e+06	30797.1	29.5683	2240004	39064	1.91875e+06	37102.8	1.98236e+06	43593.5	1773115	38796.7	1.91737e+06	38100	2.0863e+06	45050.5	2.15329e+06	36041.9	2.34426e+06	31388.8
29.6806	3.18468e+06	26463.6	3.29091e+06	35496.9	3.0378e+06	33197.4	2.96409e+06	28796.6	3.09407e+06	28304.5	3.13112e+06	26707.3	3.22146e+06	27983.9	3.38345e+06	30706	29.6626	2.23435e+06	39461.7	1.91412e+06	37214.8	1.97574e+06	44263.6	1767432	38883.3	1.91132e+06	38448.9	2.07963e+06	45090.8	2.14945e+06	36308.1	2340695	31378.8
29.7747	3184505	26871.6	3.27451e+06	33529.7	3.03636e+06	33198.1	2.96053e+06	28211.7	3.09048e+06	27811.9	3.12885e+06	26193.6	3219998	28226.8	3.37959e+06	30738.5	29.7569	2.23321e+06	39858.2	1.9106e+06	37652.5	1.97232e+06	45251.6	1.76578e+06	39244.8	1.90883e+06	39163.3	2.07688e+06	45286.1	2.14535e+06	36657.2	2.33981e+06	31772.2
29.8689	3.17808e+06	27108.6	3.26874e+06	31932.8	3032018	33213.8	2.95794e+06	27639.3	3.08873e+06	27329.8	3.12555e+06	25859.7	3.21687e+06	28712.9	3.37707e+06	30797.1	29.8512	2.23232e+06	39956	1910473	38105.3	1.97305e+06	46151.2	1.76478e+06	39659.7	1906616	39934.8	2.07501e+06	45428.1	2.14447e+06	36864.7	2.34074e+06	32391.3
29.963	3.17896e+06	27162.6	3.27158e+06	31578.3	3.03111e+06	33203.8	2.95494e+06	27173.2	3.08574e+06	26969.9	3.12316e+06	25677.3	3.2145e+06	29340.7	3374609	30783.9	29.9455	2.22192e+06	39630.1	1.90297e+06	38311.4	1.96308e+06	46630.3	1.75599e+06	39918.5	1.8999e+06	40476.5	2066422	45326.7	2137667	36826.9	2.33185e+06	33051.6
30.0571	3.17467e+06	27089	3.26931e+06	32835.8	3.02782e+06	33172.5	2952716	26846.2	3.08391e+06	26792.9	3119768	25579	3.21196e+06	29914	3.37001e+06	30629.8	30.0398	2.21638e+06	38956.6	1.8981e+06	38169.6	1.95741e+06	46559.1	1.75203e+06	39929.5	1.89593e+06	40630.4	2.06108e+06	44904.7	2132411	36579.4	2.32734e+06	33603.3
30.1512	3.17099e+06	26962.6	3272963	35388.2	3.02113e+06	33171	2.95075e+06	26633.4	3080145	26775.5	3120243	25484.3	3.20969e+06	30221.9	3.36796e+06	30307.6	30.1342	2.2184e+06	38132.3	1.89785e+06	37757.8	1957247	46037.5	1.75171e+06	39739.7	1.89397e+06	40393.8	2.06024e+06	44247.9	2.13376e+06	36259.3	2330551	33918.3
30.2453	3.17086e+06	26830.8	3.26677e+06	38397.1	3.02116e+06	33242	2.94786e+06	26479.4	3.07997e+06	26836.1	3.11549e+06	25351.3	3.20668e+06	30130.1	3364910	29841.2	30.2285	2.20929e+06	37363.6	1.88876e+06	37259.8	1947748	45319.5	1.74275e+06	39471.9	1.88543e+06	39891.3	2050886	43564	2125219	36018.1	2.32169e+06	33884.7
30.3395	3.16713e+06	26692	3.26957e+06	40936.6	3016823	33382.6	2.94478e+06	26310.3	3.07783e+06	26885.9	3113816	25215.4	3.20316e+06	29647.7	3.36039e+06	29307.8	30.3228	2.20692e+06	36800.1	1.88736e+06	36864.9	1.94353e+06	44670.3	1.73916e+06	39229.1	1882717	39290.8	2.04717e+06	43079.6	2.1225e+06	35941.1	2.32125e+06	33451.6
30.4336	3.1645e+06	26513.2	3.2652e+06	42348.5	3.01598e+06	33535.6	2.94309e+06	26066.2	3.07474e+06	26905.2	3.11136e+06	25166.2	3.19867e+06	28920.8	3.35988e+06	28831.2	30.4171	2.20519e+06	36527.2	1.88475e+06	36675.4	1.94141e+06	44241.5	1.73836e+06	39031.8	1.88032e+06	38730.1	2.0446e+06	42922.6	2.12199e+06	36005.1	2.31699e+06	32674
30.5277	3.16317e+06	26265.5	3.25661e+06	42392.6	3.01045e+06	33624.2	2.93973e+06	25725.8	3.07094e+06	26950.7	3.10729e+06	25289.7	3.1974e+06	28170.3	3.35559e+06	28554.8	30.5114	2.1973e+06	36584	1.8796e+06	36689.7	1.93609e+06	44022.7	1.73306e+06	38833.5	1.87414e+06	38277.1	2.0386e+06	43054.9	2.11556e+06	36079.2	2.31082e+06	31707.6
30.6218	3160433	25965.9	3.24823e+06	41143.9	3.00947e+06	33615.9	2938162	25334	3.06972e+06	27116.5	3.10527e+06	25611.8	3.19161e+06	27595.5	3.35112e+06	28576.2	30.6057	2198237	36947.7	1.87713e+06	36827	1.93328e+06	43886.4	1.72879e+06	38579.1	1.87262e+06	37943.6	2.0365e+06	43301.3	2.11415e+06	35990.7	2.31008e+06	30729.9
30.716	3.15754e+06	25678.4	3254923	38826.2	3.00505e+06	33532.5	2935429	24999.3	3067058	27446.9	3.106e+06	26061.1	3.19288e+06	27316.3	3.35062e+06	28900.3	30.7	2190906	37504.1	1.87254e+06	36973.6	1.92732e+06	43688.3	1.72342e+06	38247.7	1.86635e+06	37711.8	2.03135e+06	43441.6	2109161	35596.1	2.30661e+06	29841.9
30.8101	3.15392e+06	25489.7	3.2481e+06	35716.3	3.00129e+06	33436.6	2.93256e+06	24849.4	3065215	27881.2	3.10237e+06	26520	3.19035e+06	27337.7	3.34865e+06	29421.7	30.7943	2.18879e+06	38051.9	1.86895e+06	37026.1	1.92355e+06	43350.3	1720980	37846.3	1.86376e+06	37560.7	2025474	43310.6	2.10595e+06	34846.3	2.30481e+06	29051.6
30.9042	3.1526e+06	25441	3242162	32155.4	2.99769e+06	33381.2	2.92806e+06	24965.9	3.06203e+06	28262.6	3098023	26877.5	3.18409e+06	27555.7	3344613	29968.5	30.8886	2.18546e+06	38367.3	1865392	36911.4	1.91784e+06	42896.4	1.71707e+06	37383.2	1.85941e+06	37461.7	2.02076e+06	42859.5	2.10046e+06	33821.2	2.29991e+06	28329.7
30.9983	3.15169e+06	25520.1	3.23736e+06	28610	2.99724e+06	33386	2.92879e+06	25326	3.06259e+06	28400.2	3.09669e+06	27072.5	3.18374e+06	27796.8	3342924	30373.9	30.983	2.18472e+06	38301.3	1.86367e+06	36609.4	1.91787e+06	42418.2	1.71442e+06	36849.2	1.85893e+06	37372.8	2.02003e+06	42144.8	2.10225e+06	32716.7	2.30194e+06	27693.4
31.0924	3.14768e+06	25668.7	3.2403e+06	25662.7	2.99318e+06	33432.2	2.92687e+06	25835	3.05712e+06	28176.8	3094349	27100.4	3.18222e+06	27881.3	3339233	30552.9	31.0773	2.17341e+06	37837.9	1.85565e+06	36148.7	1908145	42014.7	1707815	36224.7	1848907	37229	2.00969e+06	41287.1	2.09223e+06	31786.9	2.29164e+06	27215.1
31.1866	3.14647e+06	25822.5	3.23625e+06	23908.5	2.98819e+06	33479.7	2.92442e+06	26380.5	3.05424e+06	27607.8	3.09005e+06	26978.5	3180509	27697.9	3.33485e+06	30525.2	31.1716	2173063	37046.9	1.85558e+06	35586.2	1.9081e+06	41722.7	1.70784e+06	35502.7	1.85119e+06	36949.5	2.01082e+06	40412.8	2.09377e+06	31240.2	2294201	26957.9
31.2807	3.14267e+06	25948.2	3230348	23752.9	2986559	33471.3	2919277	26894.8	3051652	26849.5	3089182	26733.4	3.17263e+06	27258.8	3332351	30375.4	31.2659	2.1689e+06	36005.7	1.85058e+06	34966.3	1902435	41500.8	1.70037e+06	34698.5	1.84461e+06	36463.9	2.0031e+06	39611.6	2.0879e+06	31135.8	2290023	26886.8
31.3748	3141296	26054.3	3.23211e+06	25240.8	2983160	33363.4	2.91865e+06	27335.6	3.04962e+06	26142.9	3084694	26386.8	3.17233e+06	26677.4	3.3296e+06	30191	31.3602	2.16651e+06	34761.4	1.84703e+06	34290.3	1.90067e+06	41248.9	1.69929e+06	33848	1.84126e+06	35752.5	2000708	38912.1	2.08894e+06	31349.4	2.29001e+06	26854
31.4689	3.13885e+06	26167.9	3238478	27983.2	2.98089e+06	33155.2	2.91449e+06	27647.2	3046772	25721.6	3.08428e+06	25955.7	3.16976e+06	26124.8	3326585	30003.9	31.4545	2162190	33376.8	1.84316e+06	33532.4	1.89413e+06	40876	1.69514e+06	33007.7	1.83678e+06	34882.7	1.9967e+06	38294.4	2.08345e+06	31640	2.2852e+06	26670.7
31.563	3.13534e+06	26299	3.23311e+06	31254.3	2.97672e+06	32904.9	2.91308e+06	27728.5	3.04388e+06	25715.8	3.07938e+06	25491.3	3167050	25753.7	3.32225e+06	29774.2	31.5488	2.1574e+06	32005.7	1.84206e+06	32685.6	1.89027e+06	40355.7	1.69103e+06	32258.9	1.83364e+06	34008.4	1.99191e+06	37721.6	2.08238e+06	31787.1	2.28229e+06	26228.5
31.6572	3.13277e+06	26418.5	3.22692e+06	34237.7	2972485	32716.5	2911593	27486.1	3.04263e+06	26108.2	3.07839e+06	25062.6	3164625	25657.2	3.32148e+06	29425.6	31.6432	2.15322e+06	30887.1	1.83548e+06	31815	1.88775e+06	39749.4	1.68885e+06	31700	1830010	33323.2	1.98918e+06	37178.5	2.07696e+06	31696.6	2.28082e+06	25566.3
31.7513	3.13295e+06	26462.8	3.2297e+06	36314.9	2.97086e+06	32677.8	2907631	26904.5	3042423	26727.6	3.07468e+06	24761.3	3.16174e+06	25847.5	3.31843e+06	28922.1	31.7375	2151257	30253.6	1.83347e+06	31068.9	1.88161e+06	39172	1.68394e+06	31415.9	1.82553e+06	32967.9	1.98337e+06	36690.6	2072667	31412.9	2.27652e+06	24839.9
31.8454	3.12923e+06	26379.6	3228393	37273	2.96632e+06	32791.3	2.90342e+06	26106.5	3.03858e+06	27328	3.07325e+06	24668.3	3.16032e+06	26250.6	3.31408e+06	28318.2	31.8318	2.14722e+06	30211.8	1.8289e+06	30622.7	1.87763e+06	38742.9	1.68139e+06	31446.8	1.82295e+06	32961.3	1.98002e+06	36316.9	2.07117e+06	31051.4	2.27301e+06	24226.5
31.9395	3.12463e+06	26156	3218262	37322.3	2965839	32965.2	2.90072e+06	25302.2	3.03597e+06	27683.9	3070962	24806	3157263	26720.1	3.31062e+06	27756.1	31.9261	2.14746e+06	30685.6	1.82762e+06	30589.8	1.8762e+06	38534.8	1.67918e+06	31760	1.82056e+06	33185.8	1.97712e+06	36119.3	2.06813e+06	30715.9	2.27275e+06	23818.4
32.0336	3.12397e+06	25833.2	3216255	36891.6	2.96295e+06	33060.3	2.89892e+06	24689	3.03436e+06	27682.4	3067726	25116	3154633	27070.4	3.30804e+06	27382.3	32.0204	2.142e+06	31451.4	1.82461e+06	30948.9	1.87122e+06	38544.2	1.67693e+06	32260	1818238	33449	1.97293e+06	36130.4	2.066e+06	30445.6	2.27232e+06	23590.7
32.1278	3.12206e+06	25482.4	3.20449e+06	36351.3	2958246	32981.6	2.89626e+06	24353.2	3.03092e+06	27347.3	3.0667e+06	25451	3.15379e+06	27149.1	3305426	27252.5	32.1147	2.13946e+06	32220	1.82127e+06	31535.7	1.86748e+06	38685.1	1.67049e+06	32802.8	1.81291e+06	33581.9	1968989	36324.7	2.06007e+06	30217.3	2.26691e+06	23439.2
32.2219	3.11781e+06	25187.4	3223050	35836.2	2.95529e+06	32726	2.89667e+06	24251.5	3027187	26808.5	3.0646e+06	25626.9	3.14942e+06	26884.9	3.30493e+06	27299.7	32.209	2.13396e+06	32720.5	1.81777e+06	32095	1.86245e+06	38807	1.66913e+06	33224.5	1807450	33497.2	1.96433e+06	36602.9	2.05887e+06	29959.3	2264233	23242.9
32.316	3.11653e+06	25011.7	3209785	35278.4	2.951e+06	32370.4	2.8923e+06	24277	3025596	26239.8	3.06079e+06	25503.1	3.14525e+06	26326.6	3.30197e+06	27383.2	32.3033	2.13485e+06	32767.9	1.81622e+06	32377.1	1.86172e+06	38741.7	1.66655e+06	33371	1.80774e+06	33194.4	1.96369e+06	36813.1	2057390	29598.3	2.26478e+06	22916
32.4101	3115254	24996.3	3.20328e+06	34574.2	2.94939e+06	32007.9	2.89116e+06	24325.6	3.02308e+06	25793.3	3.05985e+06	25054.4	3.14401e+06	25614.9	3.29798e+06	27393	32.3977	2.12836e+06	32325	1.81111e+06	32223.4	1.85657e+06	38374.6	1.66189e+06	33143.6	1802346	32735.9	1.95693e+06	36802.9	2.05253e+06	29100.1	2.26024e+06	22436.1
32.5042	3.11119e+06	25156.5	3.20159e+06	33699.3	2.94585e+06	31691.9	2.88581e+06	24328.1	3.02164e+06	25571.5	3.05484e+06	24385.7	3.14084e+06	24919.9	3.29557e+06	27305.2	32.492	2.12305e+06	31527.5	1.80704e+06	31620.7	1.85075e+06	37708.6	1.65746e+06	32544.1	1798213	32219.8	1.95359e+06	36508.3	2.04896e+06	28507.5	2.25875e+06	21853.3
32.5984	3.10959e+06	25469.4	3201669	32693.6	2.94456e+06	31423.8	2.88487e+06	24233.1	3020403	25631.4	3.05238e+06	23663.7	3138590	24384.2	3.2914e+06	27177.4	32.5863	2.12202e+06	30640.6	1804153	30691.6	1.84795e+06	36870.7	1.65464e+06	31689.5	1.7958e+06	31758.2	1.95001e+06	35999.3	2.04685e+06	27927.1	2.25506e+06	21281.2
32.6925	3.10776e+06	25863.3	3.19777e+06	31632.1	2.93893e+06	31184.2	2.88499e+06	23992.6	3.01419e+06	25976.4	3.04992e+06	23032.7	3.13654e+06	24078.2	3.28986e+06	27081.4	32.6806	2.11752e+06	29951.6	1.80126e+06	29648.6	1.84338e+06	36059.1	1.65176e+06	30769.7	1.79252e+06	31434.7	1.94558e+06	35456.3	2.04424e+06	27471.2	2254801	20841.6
32.7866	3.10564e+06	26214.7	3.19507e+06	30678.6	2.93726e+06	30969.3	2.88086e+06	23592.5	3015850	26541.9	3.05013e+06	22556.9	3.13325e+06	23983.2	3.28717e+06	27037.1	32.7749	2.11414e+06	29638.4	1797377	28711.9	1.84186e+06	35452	1.64626e+06	29962	1788006	31257.3	1.94022e+06	35068.8	2.04103e+06	27180.2	2.25122e+06	20595.3
32.8807	3101775	26365.9	3196319	30183.1	2.93513e+06	30814.3	2.877e+06	23078.9	3.01242e+06	27180.6	3.04809e+06	22238.9	3.13266e+06	24032.9	3.28549e+06	27014.2	32.8692	2.11359e+06	29693.8	1.7947e+06	28039.3	1.83697e+06	35138.5	1.6453e+06	29353.8	1.78613e+06	31128.5	1.93843e+06	34914.1	2038642	26989.7	2.24993e+06	20499.5
32.9748	3.10148e+06	26177.2	3.19259e+06	30665.5	2.93091e+06	30770.6	2.876e+06	22579.9	3010573	27702	3.04352e+06	22064.3	3.13026e+06	24137.9	3.28304e+06	26974.5	32.9635	2.10905e+06	29939.4	1792164	27683.2	1.83354e+06	35089	1.64298e+06	28922.3	1.7838e+06	30895.1	1.93625e+06	34912.9	2.03689e+06	26766.6	2.24858e+06	20423.4
33.069	3.09729e+06	25588.8	3.18114e+06	32517.2	2928227	30870.8	2.87262e+06	22256.2	3.00884e+06	27934	3.04182e+06	22031.3	3126537	24217.5	3.27725e+06	26922.2	33.0578	2.10682e+06	30117	1.79009e+06	27588	1.83075e+06	35179	1.64007e+06	28578.9	1.78059e+06	30438.2	1.9322e+06	34891.8	2.03433e+06	26400.3	2248290	20232.4
33.1631	3.09448e+06	24667.6	3.1857e+06	35564.4	2.92538e+06	31084.7	2871542	22226.4	3.00463e+06	27807.6	3.03913e+06	22139.9	3.12381e+06	24195.2	3.27718e+06	26912	33.1521	2.10247e+06	29998.7	1.78736e+06	27636.1	1.82911e+06	35238.8	1.63499e+06	28241.1	1.77425e+06	29758.7	1.92685e+06	34707.3	2.03001e+06	25883.4	2.24181e+06	19870.2
33.2572	3.0925e+06	23612.2	3.18749e+06	38858.5	2.92379e+06	31333.2	2870567	22500	3.00089e+06	27363.5	3.03993e+06	22373.7	3.12268e+06	24004.1	3.27324e+06	27004.1	33.2465	2.09921e+06	29475	1784087	27712	1.82245e+06	35124.8	1.6325e+06	27866.2	1772175	28979.8	1.92297e+06	34313.6	2026702	25312.2	2240740	19364.2
33.3513	3.08895e+06	22685.8	3.19668e+06	40985.1	2921750	31533	2866599	22957.7	2.99973e+06	26720.2	3.03714e+06	22704.9	3.12084e+06	23597.3	3.27146e+06	27204.1	33.3408	2.09674e+06	28594.3	1779402	27739.7	1.81979e+06	34768	1.63109e+06	27454.4	1.76993e+06	28269.9	1.91959e+06	33751.9	2.02543e+06	24815.6	2240782	18779.5
33.4454	3.08828e+06	22122.7	3.18229e+06	40769.4	2.9159e+06	31656.9	2866271	23415.2	2.99669e+06	26003.2	3032845	23116.1	3.11678e+06	23003.5	3269213	27449.3	33.4351	2.09223e+06	27536.8	1.7798e+06	27681.5	1816711	34183.5	1.62734e+06	27032.2	1.76723e+06	27745.9	1.9163e+06	33074.4	2.02337e+06	24461	2.23826e+06	18156.6
33.5396	3.08505e+06	22037.7	3.16849e+06	37911.7	2913258	31753.4	2864073	23690.8	2996200	25307	3.03082e+06	23598.5	3.11573e+06	22351.9	3.26623e+06	27631.6	33.5294	2.08952e+06	26532.6	1.77487e+06	27514.5	1.8133e+06	33443.7	1.62417e+06	26637.1	1.76396e+06	27424.9	1.91334e+06	32301.5	2.02099e+06	24218.2	2.23578e+06	17492.1
33.6337	3.08629e+06	22378.3	3.15899e+06	33113.3	2.91119e+06	31898.7	2860354	23684.3	2.99203e+06	24695.3	3029708	24121.5	3110955	21849.6	3.26298e+06	27649.2	33.6237	2.08603e+06	25749.4	1771676	27207.9	1.80869e+06	32642.8	1.62143e+06	26310.8	1.76136e+06	27234.9	1.90962e+06	31442.4	2.01861e+06	23987.9	2.23423e+06	16763.4
33.7278	3.082e+06	22958.8	3168885	27672.3	2.90821e+06	32130.4	2.85713e+06	23399.8	2.98933e+06	24225.1	3.02778e+06	24587.5	3.10989e+06	21685.4	3260494	27460.2	33.718	2.08516e+06	25209	1.77004e+06	26727.6	1.80631e+06	31861.2	1.61891e+06	26077.7	1.75767e+06	27072.4	1.90486e+06	30549	2.0147e+06	23668.5	2.23178e+06	15967.4
33.8219	3080709	23543.7	3.16899e+06	22902.6	2.90536e+06	32403.5	2.85547e+06	22919.1	2.98951e+06	23966.4	3.02474e+06	24839.8	3.10794e+06	21910.8	3.25672e+06	27101.1	33.8123	2.08309e+06	24799.9	1.76653e+06	26062.1	1.804e+06	31159.3	1615567	25916.7	1.75638e+06	26848.8	1.90215e+06	29729	2.0134e+06	23208.4	2.2317e+06	15138.1
33.9161	3.07834e+06	23929	3.15978e+06	19745.6	2.90231e+06	32600.5	2.85405e+06	22343	2.98544e+06	23969.7	3022727	24720.4	3109145	22408.6	3254867	26662.2	33.9067	2.07908e+06	24367.8	1.76393e+06	25253.6	1.79888e+06	30577.9	1.61481e+06	25760.4	1.75221e+06	26529.2	1.89881e+06	29098.3	2.01146e+06	22632.3	2.22851e+06	14341
34.0102	3.07608e+06	24009.6	3.16065e+06	18674.6	2.89923e+06	32587.6	2850469	21760.5	2.98398e+06	24218.7	3019337	24136.9	3105422	22935.5	3.25076e+06	26246.7	34.001	2.07553e+06	23820.6	1.76015e+06	24395.9	1.79738e+06	30155.2	1.6104e+06	25524.8	1.74907e+06	26133.4	1.89599e+06	28705.3	2.00787e+06	22026.9	2.22752e+06	13648.9
34.1043	3.07208e+06	23781.8	3.16659e+06	19747.6	2.89597e+06	32306.1	2849618	21241.8	2.982e+06	24602.6	3.01586e+06	23122	3100047	23242.5	3.24938e+06	25928.4	34.0953	2.07237e+06	23168.9	1.75812e+06	23592	1794184	29930.6	1.60749e+06	25163.2	1.74614e+06	25718.4	1.89391e+06	28496.1	2.00496e+06	21507.8	2225936	13128
34.1984	3.07087e+06	23322	3163436	22642.9	2.89244e+06	31793.3	2.84697e+06	20843.8	2981086	24925.2	3014583	21842.6	3.10076e+06	23186.2	3.2484e+06	25739.4	34.1896	2.07235e+06	22504.1	1.75544e+06	22900.1	1.79059e+06	29927.1	1.60505e+06	24692.1	1.74464e+06	25347.3	1.88977e+06	28353.7	2.00449e+06	21172.6	2.22564e+06	12818.6
34.2925	3.06947e+06	22743.2	3.15297e+06	26703	2888754	31185.2	2.84453e+06	20624.9	2979049	25005.5	3.01246e+06	20558.1	3.09692e+06	22772.7	3.2428e+06	25675.9	34.2839	2.06789e+06	21936.7	1.75487e+06	22320	1.78722e+06	30108.5	1.60241e+06	24181.5	1.74153e+06	25062	1887383	28174.2	2002716	21062.2	2.22406e+06	12721
34.3867	3.06569e+06	22181.1	3175974	31060.8	2.88622e+06	30647.1	2.84272e+06	20610.4	2.97513e+06	24759.6	3.009e+06	19550.4	3.09492e+06	22133.7	3.24192e+06	25711.9	34.3782	2.06548e+06	21549.1	1.75117e+06	21825.9	1.78619e+06	30370.2	1.59956e+06	23720.1	1.73728e+06	24875.6	1882257	27926.1	1.99863e+06	21150	2.22116e+06	12794.3
34.4808	3.06524e+06	21775.9	3152424	34870.5	2.88364e+06	30285.2	2.84166e+06	20792.4	2.97236e+06	24275.6	3.00757e+06	19032.6	3.09088e+06	21454.4	3.23991e+06	25809.7	34.4725	2.0646e+06	21371	1.74851e+06	21427.9	1.78303e+06	30559.8	1.59753e+06	23369.3	1.7371e+06	24774	1.88098e+06	27649.3	1.99886e+06	21348.3	2.22186e+06	12945.1
34.5749	3.06166e+06	21633.7	3.15542e+06	37593.1	2.88175e+06	30130.1	2.8393e+06	21105.3	2.96818e+06	23754.1	3.00775e+06	19078.8	3.09032e+06	20898.2	3.23586e+06	25917	34.5668	2060176	21376.4	1.74535e+06	21190.8	1777973	30540	1.59501e+06	23136.6	1.7331e+06	24719	1.87714e+06	27406.8	1.99474e+06	21536.2	2.22062e+06	13050.5
34.669	3.05979e+06	21783.1	3.15086e+06	39120	2.87937e+06	30140.9	2.83809e+06	21468.3	2970115	23393.7	3.00647e+06	19594.9	3.08996e+06	20562.6	3.23492e+06	25978.4	34.6611	2.06018e+06	21486.3	1744658	21173.4	1.77545e+06	30252.9	1.59249e+06	22972	1.73033e+06	24666.2	1.87487e+06	27243.9	1.99376e+06	21595.1	2218278	12998.1
34.7631	3.05971e+06	22131.5	3.1418e+06	39691.5	2.87447e+06	30273.5	2.83477e+06	21809.1	2967522	23285.7	3.00199e+06	20343.6	3.0858e+06	20473.7	3.23148e+06	25946.1	34.7555	2.05728e+06	21614.6	1.74355e+06	21358.9	1773179	29746.8	1.59058e+06	22798.5	1.72909e+06	24574.4	1.87204e+06	27176.8	1.99193e+06	21449.9	2.21729e+06	12747
34.8573	3.05771e+06	22496.5	3.15016e+06	39658	2.87252e+06	30503.9	2.83178e+06	22079.6	2.96488e+06	23384.4	3.00252e+06	21038.2	3084555	20605.3	3.22841e+06	25796.2	34.8498	2.05292e+06	21710.5	1.73878e+06	21640.3	1.7681e+06	29139.7	1.58681e+06	22556.8	1.72408e+06	24420.8	1.86776e+06	27206.9	1987207	21105.2	2.21404e+06	12340.5
34.9514	3055771	22682.4	3.13886e+06	39248.9	2.87009e+06	30841.8	2.83102e+06	22243.9	2.96349e+06	23560.8	3001236	21448.2	3082145	20911.5	3.22665e+06	25525.6	34.9441	2.05184e+06	21792.7	1.73928e+06	21857.7	1.767e+06	28558	1.5861e+06	22254.4	1.72295e+06	24199.5	1.86552e+06	27321.8	1.98666e+06	20645.7	2213950	11883.2
35.0455	3.05068e+06	22603.7	3136662	38476.1	2.86726e+06	31278.8	2.82988e+06	22276.3	2.96011e+06	23685.6	2.99448e+06	21484.5	3.08102e+06	21332.6	3222736	25145.1	35.0384	2.04998e+06	21929.6	1734870	21887.7	1.76378e+06	28080.5	1.5822e+06	21983.9	1.72017e+06	23917.1	1.86292e+06	27478	1.98416e+06	20191	2.21508e+06	11486
35.1396	3.05058e+06	22334.1	3.13581e+06	37233.2	2.86447e+06	31753.2	2826248	22172.7	2959365	23701.1	2.99517e+06	21212.9	3079032	21796.6	3.22151e+06	24664.1	35.1327	2.04564e+06	22181.1	1.73186e+06	21701.4	1.76067e+06	27728.4	1579253	21870.6	1.71756e+06	23587.5	1.85933e+06	27588.2	1981636	19840	2209801	11214.1
35.2337	3.04586e+06	22067	3133585	35517.5	2.86061e+06	32142.2	2.82313e+06	21962.3	2.95582e+06	23641	2991431	20799.3	3.07521e+06	22207.2	3.21864e+06	24099.2	35.227	2.04527e+06	22533.9	1.73128e+06	21360.2	1.75952e+06	27479.2	1578360	21976.2	1.71531e+06	23230.3	1.85803e+06	27544.5	1.98235e+06	19630.5	2211344	11072.6
35.3279	3046915	22002	3130459	33626.4	2.85962e+06	32305	2.82127e+06	21706.7	2.95416e+06	23593	2.9909e+06	20421.4	3074997	22456.2	3217379	23503.2	35.3213	2042444	22879.3	1.72735e+06	20955.2	1.75437e+06	27305.9	1.57657e+06	22227.5	1.71151e+06	22875.7	1852824	27285.7	1.97695e+06	19543.8	2.21006e+06	11016.3
35.422	3.04487e+06	22242.5	3.11801e+06	32117.7	2854199	32154.6	2.82039e+06	21459.4	2.95233e+06	23656.1	2.9886e+06	20201.3	3.0712e+06	22451.2	3.2117e+06	22970.2	35.4156	2.04002e+06	23070.2	1.72615e+06	20552.5	1.75228e+06	27183	1.57521e+06	22427.2	1709685	22543.7	1.84987e+06	26850.6	1.97683e+06	19529.1	2.20846e+06	10986.6
35.5161	3041321	22752.5	3.12235e+06	31521.5	2.85334e+06	31722.1	2.81791e+06	21243.1	2950689	23884.4	2.98705e+06	20170.1	3.07019e+06	22155.2	3.21154e+06	22616	35.51	2.03716e+06	23001	1.72436e+06	20163.9	1750628	27080.6	1.57006e+06	22371.9	1708580	22238.8	1.8465e+06	26364.9	1.97415e+06	19521.6	2.20683e+06	10941.5
35.6102	3.04098e+06	23393.6	3123964	31903.9	2845929	31161.7	2816082	21052.2	2.94759e+06	24247.3	2.98469e+06	20291.9	3.06678e+06	21617.3	3.20956e+06	22518.6	35.6043	2.03247e+06	22654.2	1.72132e+06	19762.9	1.74797e+06	26956.8	1.56873e+06	21989.2	1.70512e+06	21959.1	1.84514e+06	25972.3	1.97276e+06	19450.8	2206494	10875.1
35.7043	3039037	23991.7	3.12341e+06	32698.3	2.84526e+06	30667.4	2.81312e+06	20887.4	2.94722e+06	24642.6	2.98213e+06	20481.2	3.0628e+06	20972.1	3.20777e+06	22669.9	35.6986	2.03173e+06	22094.4	1.71959e+06	19327.1	1.74396e+06	26774.1	1.56517e+06	21389.9	1.7029e+06	21715.8	1.84178e+06	25736.4	1.97077e+06	19255.8	2.20453e+06	10804.4
35.7985	3.03364e+06	24397.1	3.12827e+06	32964.5	2.84373e+06	30372.6	2.81182e+06	20785.6	2.94457e+06	24925.2	2981620	20614.1	3.06326e+06	20399	3.20598e+06	22980.4	35.7929	2.02996e+06	21401.4	1.71782e+06	18868.9	1.74192e+06	26536.9	1.56291e+06	20800	1699224	21544	1.83921e+06	25612.1	1968250	18912.8	2.20325e+06	10718.4
35.8926	3.03389e+06	24514	3.10701e+06	32005.4	2.84229e+06	30291.4	2.80855e+06	20802.6	2941576	24974.9	2977705	20544.6	3.06102e+06	20046.6	3203544	23349.6	35.8872	2026624	20630.2	1.7139e+06	18423.7	1739198	26307.3	1.5617e+06	20411.2	1.6986e+06	21469.9	1.83667e+06	25484.1	1.96575e+06	18457.4	2.2031e+06	10554.7
35.9867	3.03032e+06	24295.6	3.11004e+06	29903.1	2.83727e+06	30346.1	2.80776e+06	20962.6	2938629	24742.3	2.97858e+06	20151.9	3.05943e+06	19980	3.19943e+06	23720.6	35.9815	2.0249e+06	19821.6	1.71473e+06	18033.1	1.73645e+06	26180.5	1.56099e+06	20261.4	1.69659e+06	21474.3	1.83427e+06	25239.4	1.96498e+06	17970.3	2.203e+06	10218.2
36.0808	3.02991e+06	23765.3	3.10441e+06	27561.5	2.83493e+06	30463	2.80645e+06	21218.4	2.93702e+06	24266.4	2973755	19403.9	3056410	20156.1	3197754	24098.1	36.0758	2.02186e+06	19028.1	1.71174e+06	17714.4	1733397	26206	1.55753e+06	20226.8	1.69412e+06	21482.2	1.82864e+06	24819.9	1.96171e+06	17527	2.19955e+06	9647.55
36.1749	3.02552e+06	23035	3.10225e+06	26197	2.82987e+06	30621.5	2804494	21445.7	2.93498e+06	23630.6	2.9709e+06	18418.7	3.05509e+06	20433.1	3.1953e+06	24499	36.1702	2.01865e+06	18321	1.70872e+06	17451	1731856	26321	1.5555e+06	20110.7	1.69054e+06	21398.3	1.82721e+06	24207.1	1.96107e+06	17130.6	2.19832e+06	8882.54
36.2691	3.02145e+06	22295.7	3110278	26583.1	2.82973e+06	30837.7	2800698	21510.4	2.93135e+06	22931.8	2.97001e+06	17455	3053859	20634.7	3.19479e+06	24882.1	36.2645	2.01928e+06	17750.3	1.70807e+06	17212.6	1.72947e+06	26344	1.55245e+06	19768.6	1.68877e+06	21160.8	1.82632e+06	23399.1	1960069	16705.4	2.19741e+06	8059.38
36.3632	3022748	21773.2	3.10909e+06	28570.9	2.8272e+06	31114.3	2.79959e+06	21331.3	2.93212e+06	22248.7	2.96863e+06	16816.6	3.05232e+06	20633.4	3191791	25138.3	36.3588	2.01565e+06	17322.9	1.70597e+06	16966.1	1.72645e+06	26060.1	1550071	19181.4	1.68589e+06	20771.3	1.8224e+06	22416.1	1.95679e+06	16156.7	2.19779e+06	7351.31
36.4573	3.01985e+06	21627.8	3.1096e+06	31144.9	2823314	31398.9	2.79608e+06	20947.7	2.92996e+06	21661.7	2.96778e+06	16717.9	3047537	20436.4	3.18778e+06	25131.7	36.4531	2.01489e+06	17018.2	1.70334e+06	16697.9	1.72227e+06	25365.8	1.5485e+06	18458.2	1.68472e+06	20289.2	1.81825e+06	21351.7	1.95614e+06	15477.4	2197236	6892.07
36.5514	3.01938e+06	21888.1	3.10247e+06	32977.7	2821575	31612	2.79553e+06	20500	2.92478e+06	21260	2.96552e+06	17174.2	3.04511e+06	20200.7	3.1853e+06	24792.9	36.5474	2.01132e+06	16838	1.70257e+06	16428.8	1.71983e+06	24366.5	1.54645e+06	17781.8	1.68098e+06	19803.5	1.81619e+06	20394.4	1.95223e+06	14811.7	2.19535e+06	6743.81
36.6456	3.0166e+06	22436.5	3.09087e+06	33109.8	2.8164e+06	31706.3	2.79283e+06	20169.2	2.92551e+06	21120	2966269	17985.4	3044428	20158.9	3.18328e+06	24169.3	36.6417	2.00916e+06	16823.6	1.69931e+06	16206.5	1716035	23352	1.54413e+06	17331.4	1679266	19391.2	1813972	19766	1.95064e+06	14405.1	2195385	6898.29
36.7397	3.01473e+06	23079.2	3.09546e+06	31388.9	2.81361e+06	31695	2.78938e+06	20091.3	2.92321e+06	21249.9	2.96461e+06	18822.1	3042853	20474.6	3.17985e+06	23425.2	36.736	2007812	17002.6	1.6985e+06	16093.8	1.7159e+06	22644.5	1.54282e+06	17211.6	1.67837e+06	19082.2	1.81371e+06	19602.3	1.95288e+06	14450.4	2.19418e+06	7305.24
36.8338	3.01187e+06	23629.6	3.09345e+06	28511.1	2812054	31619	2.79189e+06	20291.2	2.92373e+06	21532.2	2.95979e+06	19376.6	3.04308e+06	21134	3178560	22776.4	36.8303	2.00817e+06	17317.7	1.69783e+06	16141.1	1.71416e+06	22423.4	1.54127e+06	17406.8	1.67522e+06	18854.4	1.81224e+06	19881.4	1.94944e+06	14949.5	2.19465e+06	7879.51
36.9279	3.01001e+06	23963	3.08017e+06	25665.1	2808453	31508.9	2.78691e+06	20665	2.92045e+06	21752.7	2.95764e+06	19491.5	3.03893e+06	21939.4	3.17459e+06	22391.3	36.9247	2.00392e+06	17599.2	1.69363e+06	16354.8	1.71241e+06	22635.7	1.54023e+06	17778.4	1.67416e+06	18665	1807632	20445.4	1.94941e+06	15684.8	2193241	8514.28
37.022	3.00683e+06	24033.2	3.08947e+06	24008.7	2.80693e+06	31349.4	2.78737e+06	21051.8	2.9188e+06	21707.8	2956710	19208.2	3037980	22613.2	3.1764e+06	22323.2	37.019	2.00273e+06	17635.8	1.69455e+06	16674.7	1.70925e+06	23044.6	1.53733e+06	18114.7	1.67124e+06	18486.6	1.80676e+06	21106.9	1.9473e+06	16336.2	2191696	9106.03
37.1162	3005305	23840.3	3.0872e+06	24183.1	2.80144e+06	31116	2.78184e+06	21322.5	2.91431e+06	21327.6	2954345	18705.8	3.03348e+06	22941.8	3.17236e+06	22493.2	37.1133	1.99888e+06	17300.1	1.69027e+06	16970.2	1706588	23375.7	1.53476e+06	18218.3	1667231	18335	1.80146e+06	21724.4	1.9431e+06	16653.4	2.19001e+06	9557.51
37.2103	3002758	23429.1	3.0952e+06	26079.1	2799370	30817.6	2.78024e+06	21432.1	2912607	20736.3	2.95146e+06	18210.1	3030231	22860.6	3169339	22735	37.2076	1.99746e+06	16637.9	1.69079e+06	17073.5	1.70387e+06	23448.4	1.53236e+06	17996.1	1668926	18241.5	1.80217e+06	22204.9	1.94209e+06	16578.8	2.19098e+06	9789.93
37.3044	3000439	22890.3	3.07964e+06	28945.4	2.79615e+06	30538.8	2.77929e+06	21427	2.91132e+06	20190.3	2.95158e+06	17887.6	3029631	22449.4	3.16617e+06	22862	37.3019	1.99487e+06	15857.5	1.68749e+06	16854	1.70055e+06	23223.3	1.5315e+06	17493.9	1.66464e+06	18213.9	1.79865e+06	22460.6	1.9405e+06	16237.7	2.18787e+06	9750.89
37.3985	2.99718e+06	22359.2	3.08659e+06	31749.1	2.79297e+06	30404.3	2.77632e+06	21384.3	2.9114e+06	19937	2.95001e+06	17786.9	3.02689e+06	21860.6	3.16719e+06	22741.7	37.3962	1992862	15237.7	1.68358e+06	16303.7	1.699e+06	22763.1	1.52734e+06	16878.4	1.663e+06	18212.5	1794593	22401.8	1938710	15843.8	2.18761e+06	9427.36
37.4926	2.99456e+06	21982.3	3.07798e+06	33619.8	2.79058e+06	30522.7	2.77508e+06	21357.8	2.9081e+06	20092.4	2.94634e+06	17845.1	3.02504e+06	21250.9	3.16072e+06	22350.3	37.4905	1.99402e+06	15007.7	1.68387e+06	15574.5	1697714	22182.8	1.52666e+06	16365.5	1.66145e+06	18185.3	1794210	21988.5	1.93778e+06	15587.7	2.18588e+06	8894.64
37.5868	2.99626e+06	21852.7	3.07309e+06	34137.6	2.78933e+06	30917.9	2.77281e+06	21368.9	2.90947e+06	20603.2	2.94647e+06	17933.4	3022199	20741.4	3.16032e+06	21783.2	37.5848	1.98992e+06	15259.3	1.68098e+06	14926.1	1.69391e+06	21615.7	1.52619e+06	16125.6	1.65897e+06	18110.8	1.78875e+06	21296.5	1936353	15570.5	2.18562e+06	8322.04
37.6809	2.99261e+06	21956.8	3.07784e+06	33417.2	2.78461e+06	31496.4	2.76926e+06	21416.9	2.90455e+06	21293.5	2.94373e+06	17917.4	3.02026e+06	20417.3	3155315	21198.3	37.6792	1.98821e+06	15916.3	1.67955e+06	14590.6	1.69128e+06	21200.9	1.52349e+06	16210.7	1.65575e+06	18019.5	1.78605e+06	20516.6	1932853	15781.1	2182277	7925.43
37.775	2.9903e+06	22178.5	3.06049e+06	31985.8	2.78369e+06	32089.2	2769090	21510.1	2903098	21955	2.94242e+06	17728.5	3.01892e+06	20329.5	3.15825e+06	20755.6	37.7735	1.98709e+06	16747.2	1.67949e+06	14637.1	1689212	21049.9	1521505	16522.8	1.65383e+06	17958	1.78528e+06	19855.4	1.93329e+06	16110.9	2.1842e+06	7847.63
37.8691	2.9879e+06	22356.7	3.074e+06	30526	2.7792e+06	32513.9	2.76587e+06	21659.1	2.90107e+06	22422.8	2.93951e+06	17402.2	3018049	20485.4	3154509	20535.5	37.8678	1987102	17436.1	1.67929e+06	14924.4	1.69003e+06	21189.8	1.52146e+06	16860.2	1655393	17921	1786358	19424.1	1.93216e+06	16391.3	2.18558e+06	8069.06
37.9632	2987178	22397.8	3.06346e+06	29637.8	2.77442e+06	32652.4	2764782	21866.7	2.90075e+06	22602.8	2.93718e+06	17062.1	3.01436e+06	20862.8	3.15233e+06	20521.6	37.9621	1.98229e+06	17700.9	1.67537e+06	15188.2	1.68671e+06	21530.8	1.51786e+06	17008.8	1.65078e+06	17837.6	1779995	19188.9	1.92918e+06	16459.1	2.18198e+06	8406.77
38.0574	2982468	22331.5	3.06578e+06	29628.1	2.77307e+06	32483.4	2.76209e+06	22112	2.89693e+06	22476.2	2936962	16871.6	3.01313e+06	21402.3	3.14962e+06	20628.4	38.0564	1.97833e+06	17418.7	1.67223e+06	15206.2	1.68314e+06	21905.6	1.51561e+06	16844.8	1648254	17610.6	1.77827e+06	19039.6	1.92612e+06	16248.9	2.18047e+06	8635.06
38.1515	2.98057e+06	22307.7	3.06375e+06	30455.8	2770733	32079.6	2.75952e+06	22340.5	2.89341e+06	22090.2	2935849	16931.7	3.01071e+06	22037.9	3147407	20762	38.1507	1.97809e+06	16674.9	1.67132e+06	14909.9	1.68097e+06	22146.9	1512790	16382.4	1.64549e+06	17195.6	1.77668e+06	18885.2	1.92458e+06	15821.5	2179782	8622.29
38.2456	2.97995e+06	22486.9	3.06169e+06	31773.1	2.76515e+06	31566.4	2757694	22475.8	2892969	21536	2.93492e+06	17243.7	3.00808e+06	22675.2	3.14748e+06	20860.3	38.245	1.97478e+06	15698.4	1.66995e+06	14386.1	1.67878e+06	22171.3	1512078	15746	1.64511e+06	16632.4	1.77384e+06	18709.9	1.92286e+06	15320.7	2.17797e+06	8398.68
38.3397	2.97917e+06	22927.6	3.05791e+06	33039.3	2.76351e+06	31086.9	2.75596e+06	22440.7	2.89286e+06	20923.6	2931215	17701.3	3.00688e+06	23209	3.1429e+06	20913.4	38.3393	1.97571e+06	14713.4	1.66849e+06	13773.9	1.67701e+06	21986.8	1.51117e+06	15084.5	1643775	16017.9	1772223	18539	1925159	14868	2.17834e+06	8096.94
38.4338	2976664	23529.7	3.04931e+06	33680.6	2761617	30766.1	2.75328e+06	22202.5	2.88851e+06	20356.9	2.93017e+06	18165.3	3.00429e+06	23528	3.14205e+06	20961.4	38.4337	1.97356e+06	13824.5	1.66812e+06	13174.7	1674299	21654.7	1509012	14498.8	1640103	15457	1.77085e+06	18387.7	1.91961e+06	14493.5	2.17825e+06	7840.03
38.528	2.97306e+06	24073.6	3.06445e+06	33280.8	2758287	30670.2	2.74967e+06	21813.1	2.88753e+06	19914.7	2.92769e+06	18519.9	3.00109e+06	23556.7	3.13788e+06	21067.7	38.528	1.97036e+06	13028.6	1664414	12623.7	1.67106e+06	21240.1	1.50618e+06	14014.9	1.63908e+06	15018.3	1.76671e+06	18232.4	1.91797e+06	14137.7	2.17625e+06	7675.2
38.6221	2.97065e+06	24349.2	3041624	31793.9	2.75441e+06	30799.6	2.74826e+06	21404.8	2.88636e+06	19652.3	2.9268e+06	18706.8	2997336	23300.5	3.1389e+06	21284.2	38.6223	1.96839e+06	12298.8	1.66369e+06	12126.9	1.67029e+06	20776.8	1.50635e+06	13618	1638242	14723.4	1.76608e+06	18037.9	1918949	13721	2174861	7574.07
38.7162	2.96777e+06	24273.7	3.04172e+06	29649.3	2.75391e+06	31070.5	2.74656e+06	21141.3	2.88472e+06	19592	2924502	18727.9	2.99597e+06	22848	3.13592e+06	21609.6	38.7166	1.96801e+06	11667.7	1.66294e+06	11706.7	1.66899e+06	20272.2	1504224	13290	1.63652e+06	14562.4	1.76324e+06	17803.1	1.91614e+06	13210.4	2.17537e+06	7491.56
38.8103	2.96611e+06	23949.6	3.04191e+06	27642.5	2749196	31350.7	2.74539e+06	21145	2882706	19706	2.92171e+06	18633	2.9954e+06	22330.4	3.13361e+06	21972.9	38.8109	1966932	11224.7	1.6613e+06	11396.7	1.66528e+06	19736.4	1502084	13030.2	1.6343e+06	14504.2	1.76158e+06	17568.8	1.91369e+06	12640.2	2.17419e+06	7405.88
38.9044	2.96331e+06	23599.9	3.04493e+06	26558.7	2.74751e+06	31500.8	2.74387e+06	21414.3	2.88228e+06	19920.6	2.92097e+06	18495.6	2.99141e+06	21862	3.13076e+06	22273.2	38.9052	1.96474e+06	11041.3	1.66029e+06	11218.1	1.66215e+06	19207	1.50126e+06	12842.2	1.63198e+06	14509.7	1.75729e+06	17383.7	1.91384e+06	12083.6	2171726	7317.02
38.9986	2.96183e+06	23453.7	3047109	26739.6	2.74252e+06	31438.6	2.74183e+06	21830.9	2879515	20141.3	2.91799e+06	18402.4	2991131	21497.9	3.129e+06	22429	38.9995	1.96419e+06	11100	1.65889e+06	11163.6	1.66207e+06	18739.2	1.49994e+06	12717.3	1.63156e+06	14532.9	1.75876e+06	17235.2	1.91167e+06	11605.2	2.17275e+06	7206.61
39.0927	2.96085e+06	23624.2	3043270	27900.1	2.73984e+06	31181.8	2.73738e+06	22219.3	2.87759e+06	20290.7	2.91812e+06	18412.9	2986890	21239.1	3125455	22420.6	39.0938	1.96303e+06	11290.8	1.65744e+06	11204.7	1.66081e+06	18369.2	1.4983e+06	12622.8	1.62955e+06	14515.3	1.75651e+06	17028	1.91197e+06	11224.4	2.17255e+06	7006.45
39.1868	2.95865e+06	24050.4	3040394	29316	2.7373e+06	30829.3	2.73602e+06	22430	2.87487e+06	20356.3	2.91538e+06	18556	2.98681e+06	21061.5	3.12473e+06	22307.7	39.1881	1.96091e+06	11471.1	1.65585e+06	11316.6	1.65847e+06	18094.1	1.49695e+06	12521.3	1.62798e+06	14392.9	1.75226e+06	16636.5	1910033	10920.3	2.17012e+06	6622.1
39.2809	2.9558e+06	24539.6	3.02794e+06	30260.8	2735385	30498	2734177	22394.7	2.87395e+06	20379.2	2.91287e+06	18821.9	2982501	20962.7	3121625	22178.9	39.2825	1.95947e+06	11550.8	1.65604e+06	11482.6	1.65641e+06	17891.5	1495540	12401.7	1.62585e+06	14133.3	1.75046e+06	16014.2	1.90805e+06	10671.6	2.1707e+06	6003.45
39.3751	2.95324e+06	24863.9	3.03073e+06	30380.9	2732488	30278	2732666	22130.6	2.87281e+06	20418.3	2.9125e+06	19170.8	2982861	20961.8	3.11958e+06	22108.9	39.3768	1.95553e+06	11538	1.65156e+06	11677.4	1651963	17763	1.49252e+06	12296.4	1623376	13767.1	1.74744e+06	15264.8	1.90651e+06	10490.2	2.16637e+06	5222.7
39.4692	2.94906e+06	24882.9	3.03995e+06	29772	2729621	30207.2	2.7289e+06	21725.1	2871796	20495.6	2.90977e+06	19553.8	2.97997e+06	21103	3.11881e+06	22124.5	39.4711	1.95684e+06	11505.8	1.65293e+06	11822.7	1.65309e+06	17734.8	1.49214e+06	12256.1	1.62183e+06	13393.6	1.74675e+06	14600.9	1.90695e+06	10417.9	2.1682e+06	4471.64
39.5633	2.94867e+06	24601	3.01869e+06	28817	2.72517e+06	30280.8	2.72682e+06	21302.5	2.86788e+06	20585.9	2.90644e+06	19916.4	2.97663e+06	21417.1	3.11528e+06	22211.1	39.5654	1.95676e+06	11513	1651834	11790.2	1652110	17813.5	1.49301e+06	12303.5	1.62196e+06	13126.8	1.74721e+06	14211.7	1.90581e+06	10487.6	2.16974e+06	3983.68
39.6574	2945548	24155.5	3.02968e+06	27938.6	2.72429e+06	30483.6	2725433	20976.4	2.86735e+06	20642.9	2.90693e+06	20202.5	2.97598e+06	21896.9	3.11411e+06	22353.3	39.6597	1.95226e+06	11556.2	1.64974e+06	11450.2	1.64862e+06	17938.3	1.48904e+06	12404.9	1.62087e+06	13031.3	1.74429e+06	14157.5	1.90391e+06	10696.4	2168238	3921.45
39.7515	2.94321e+06	23723	3.0265e+06	27438.2	2.7206e+06	30791.4	2.7247e+06	20815.7	2.86423e+06	20630.4	2904505	20358.1	2.97428e+06	22459.1	3.10905e+06	22560.8	39.754	1.95132e+06	11592.7	1.64481e+06	10780.1	1.64675e+06	17997.5	1.48789e+06	12495.8	1.61634e+06	13088	1.74159e+06	14353.5	1.90269e+06	11003.6	2.16576e+06	4304.14
39.8457	2943087	23437.9	3.02017e+06	27458	2.71925e+06	31157.3	2.72209e+06	20809.5	2.86381e+06	20530.5	2.90042e+06	20351.9	2971387	22947.4	3108726	22864.5	39.8483	1.95084e+06	11604.5	1.6469e+06	9924.63	1.64477e+06	17908.2	1.48599e+06	12536.5	1618044	13226.7	1.74045e+06	14670.6	1.90194e+06	11367	2.16895e+06	5024.71
39.9398	2.93821e+06	23330.6	3.02257e+06	28002	2713954	31501.2	2.71958e+06	20877.2	2.86137e+06	20338.1	2.89865e+06	20189.1	2969001	23176.6	3.10838e+06	23255.5	39.9426	1.94862e+06	11635.5	1.64488e+06	9160.94	1642411	17678	1.48635e+06	12551.1	1.61551e+06	13376.1	1.73852e+06	15026.1	1.90035e+06	11761.4	2.16642e+06	5916.8
40.0339	2.93938e+06	23342.6	3.01939e+06	28969.7	2.71229e+06	31740.2	2.71757e+06	20935.2	2.86072e+06	20042.5	2.8974e+06	19912.9	2.96516e+06	23011.1	3.10459e+06	23649.2	40.037	1.94507e+06	11758.8	1.64369e+06	8765.31	1.64013e+06	17417.2	1481667	12620.1	1.61062e+06	13509.9	1.73405e+06	15400.1	1.89781e+06	12162.8	2.16439e+06	6830.81
40.128	2935160	23401.3	3017693	30198.3	2.70911e+06	31825.4	2714760	20961.4	2.85748e+06	19648.1	2897218	19575.9	2.96312e+06	22447.2	3.10297e+06	23911.2	40.1313	1.9495e+06	12007.2	1.64648e+06	8862.49	1641602	17256.8	1.48468e+06	12818.3	1.6144e+06	13639.1	1738576	15781.3	1900428	12524.3	2.16556e+06	7670.73
40.2221	2.93116e+06	23491.8	3.01528e+06	31517.6	2704291	31755.2	2.71277e+06	21000.8	2.85494e+06	19202.9	2.89346e+06	19224	2.96133e+06	21640.4	3.0966e+06	23935.8	40.2256	1.94332e+06	12320.1	1.64156e+06	9373.82	1.63657e+06	17275.9	1.47946e+06	13164.9	1.60976e+06	13781.8	1.73104e+06	16098.4	1894821	12765.9	2.16315e+06	8394.66
40.3163	2930192	23665.4	3.01192e+06	32792.2	2.70365e+06	31570.4	2.71222e+06	21139.8	2.8547e+06	18791.6	2.89135e+06	18899.8	2.95921e+06	20849.4	3.09679e+06	23742.7	40.3199	1.94172e+06	12559	1.64103e+06	10063.7	1.63595e+06	17454.9	1.47982e+06	13587	1607475	13922.1	1.73058e+06	16232.3	1.89489e+06	12811.6	2.16213e+06	8965.04
40.4104	2.93038e+06	24007.7	3.00417e+06	33902.4	2.70075e+06	31302.9	2710492	21412.6	2.85379e+06	18514.3	2.88895e+06	18653.8	2.9578e+06	20325.6	3.09333e+06	23482.3	40.4142	1.94175e+06	12568	1.64016e+06	10651.9	1.63434e+06	17679.3	1.47847e+06	13944.9	1.6078e+06	13996.5	1.72839e+06	16080.6	1.89306e+06	12628.7	2.16305e+06	9309.27
40.5045	2927766	24538.7	3013162	34668.8	2.697e+06	30969.4	2707665	21771.5	2.85335e+06	18432	2.8888e+06	18546.7	2.95673e+06	20208.4	3.09436e+06	23361	40.5085	1.93843e+06	12231.7	1.63864e+06	10901.8	1.63229e+06	17786.5	1.47551e+06	14083.7	1605407	13915.1	1.72537e+06	15628.3	1.89117e+06	12241.1	2159740	9310.91
40.5986	2924595	25188	3.00194e+06	34774.4	2.69394e+06	30574.6	2.70476e+06	22096.4	2.84923e+06	18544.4	2.8876e+06	18604.8	2955093	20477.5	3.09087e+06	23536.5	40.6028	1.93808e+06	11505	1.63682e+06	10683.7	1.62987e+06	17627.4	1.47374e+06	13900.4	1.60292e+06	13592.6	1724263	14945.5	1.89129e+06	11702.4	2159279	8867.97
40.6927	2.92035e+06	25819.1	3.00548e+06	33828.6	2.69135e+06	30159	2.70316e+06	22259.6	2.84851e+06	18812.3	2.88521e+06	18794.9	2.95302e+06	20993.4	3086551	24054.3	40.6972	1.935e+06	10417.9	1.6351e+06	9990.29	1.62793e+06	17125.4	1.47116e+06	13372.4	1601192	12992.9	1.72313e+06	14146.5	1.88927e+06	11050.4	2.15757e+06	7972.54
40.7869	2.91969e+06	26306.1	2.99154e+06	31614.5	2687781	29818.1	2.70058e+06	22203.1	2.84674e+06	19196.9	2.88339e+06	19032	2947948	21580.5	3086910	24830	40.7915	1934773	9080.16	1.63347e+06	8948.89	1.62537e+06	16328.6	1.47223e+06	12563.6	1.59993e+06	12150.8	1.7204e+06	13329.7	1.88778e+06	10295.9	2.15616e+06	6777.87
40.881	2.91673e+06	26593.2	2994340	28360.8	2.68608e+06	29673.3	2697331	21962.4	2846341	19669.9	2878731	19246.3	2.94685e+06	22121.6	3.08183e+06	25695.2	40.8858	1933637	7685.02	1633100	7794.32	1.62441e+06	15418.5	1.46967e+06	11598.4	1.59936e+06	11186.5	1.7203e+06	12571	1.88713e+06	9452.88	2156952	5571.51
40.9751	2914844	26689.3	2.9884e+06	24836	2.68428e+06	29808	2.6975e+06	21646.3	2.8435e+06	20194.6	2.87991e+06	19430.6	2.94701e+06	22561.6	3.08197e+06	26425.8	40.9801	1.93148e+06	6501.39	1.63271e+06	6807.62	1.62323e+06	14656.4	1.46713e+06	10648.2	1.59716e+06	10289.1	1.71629e+06	11950.1	1.88603e+06	8586.11	2.1557e+06	4692.06
41.0692	2.91074e+06	26641.7	2.99409e+06	22099.5	2.68145e+06	30195.5	2.69436e+06	21386.9	2.8412e+06	20706.6	2.87649e+06	19639.7	2943741	22892.3	3077687	26800.3	41.0744	1.93169e+06	5810.16	1.63181e+06	6227.29	1.62122e+06	14284.4	1.46641e+06	9916.53	1.59568e+06	9684.5	1.71558e+06	11568.9	1.88384e+06	7829.54	2.15705e+06	4399.83
41.1633	2.90961e+06	26490.5	2.99495e+06	21005.9	2677324	30690.3	2690652	21271.3	2.84166e+06	21103.1	2.87611e+06	19932.7	2.93954e+06	23102.7	3.07453e+06	26683.7	41.1687	1.93125e+06	5798.79	1.63113e+06	6172.83	1.62107e+06	14423.7	1.46663e+06	9591.96	1.59434e+06	9560.14	1715701	11524.1	1.88406e+06	7339.32	2155559	4785.84
41.2575	2.90671e+06	26246.8	2.99576e+06	21768.9	2.67495e+06	31087.9	2.69305e+06	21297.6	2.83649e+06	21277.9	2.87426e+06	20318.1	2937705	23178.8	3.06871e+06	26111.6	41.263	1.93248e+06	6459.41	1.63179e+06	6618.31	1.62043e+06	15008.5	1466039	9770.62	1.59739e+06	9979.66	1.715e+06	11855.6	1885779	7207.93	2.15663e+06	5750.47
41.3516	2.90447e+06	25894	3000399	23887.9	2.67215e+06	31217.1	2688830	21385.6	2.83626e+06	21174	2.87042e+06	20731.5	2.9373e+06	23111.5	3.06782e+06	25314.9	41.3573	1.9292e+06	7561.57	1.62909e+06	7405.39	1.61655e+06	15809.8	1.46457e+06	10381.8	1.59286e+06	10812.9	1.71066e+06	12509.1	1.88267e+06	7412.27	2152910	7049.1
41.4457	2.90274e+06	25402.2	2.97435e+06	26490.7	2667403	31020.3	2.68466e+06	21409.1	2.83317e+06	20815.4	2.86837e+06	21087	2.93299e+06	22896.9	3069391	24628.1	41.4517	1.92791e+06	8736.96	1.62848e+06	8305.84	1.6162e+06	16529.3	1.46299e+06	11197.5	1.59191e+06	11767.8	1.71002e+06	13351.9	1.88167e+06	7833.5	2.15495e+06	8368.98
41.5398	2899361	24768.3	2990899	28817.2	2665235	30578.9	2684454	21273.6	2832807	20315.1	2.86749e+06	21310.7	2.93189e+06	22546.2	3.06485e+06	24334.9	41.546	1.92636e+06	9638.31	1627612	9087.92	1.61326e+06	16933.3	1.46159e+06	11919.9	1.59018e+06	12513.4	1.70949e+06	14220.8	1881594	8346.1	2.15327e+06	9429.82
41.6339	2.89655e+06	24056.5	2977510	30489.3	2.66403e+06	30064.5	2681537	20960.7	2830297	19829.6	2.86562e+06	21383.7	2929795	22065.8	3.06459e+06	24524.7	41.6403	1.92478e+06	10082.3	1.62629e+06	9579.48	1.61034e+06	16947.5	1.45864e+06	12316.8	1.58771e+06	12832	1.70594e+06	14957.2	1.8787e+06	8888.64	2.14894e+06	10063.9
41.7281	2.89468e+06	23403.9	2984601	31436.1	2659709	29656.8	2.67993e+06	20535.3	2.82865e+06	19497	2.86204e+06	21337.7	2.92645e+06	21481.9	3.05976e+06	25075	41.7346	1.92202e+06	10092.3	1.6239e+06	9716.93	1.60966e+06	16667.7	1.4579e+06	12314.1	1.58525e+06	12701.8	1.7043e+06	15425.7	1.87853e+06	9461.32	2149187	10241.3
41.8222	2893253	22956.4	2983581	31647.3	2659030	29460.8	2678178	20099.4	2.82899e+06	19383.8	2859573	21229	2.92451e+06	20859.6	3.05706e+06	25736.2	41.8289	1.92232e+06	9830.56	1.62289e+06	9554.28	1.60844e+06	16280	1.4559e+06	11998.5	1.58605e+06	12261.5	1.70284e+06	15514.3	1.8801e+06	10052.1	2.14953e+06	10042.6
41.9163	2.89399e+06	22794.4	2.97636e+06	31043.9	2.65517e+06	29473.9	2.67656e+06	19731.6	2826531	19452.9	2.85949e+06	21117.9	2.92409e+06	20305.5	3055628	26257.8	41.9232	1.9216e+06	9479.22	1.62117e+06	9220	1.60563e+06	15947.3	1.45533e+06	11548.3	1.58286e+06	11698	1.69979e+06	15170.6	1.87665e+06	10577.7	2147284	9581.69
42.0104	2.88958e+06	22868.4	2963623	29608.6	2.65246e+06	29600.8	2675318	19460.8	2.82352e+06	19599	2856977	21031.4	2.9206e+06	19948.6	3.05141e+06	26501.1	42.0175	1.91946e+06	9140.41	1.62235e+06	8833.7	1.60653e+06	15726.1	1.4546e+06	11141.5	1583836	11145.5	1.69799e+06	14434.9	1.87427e+06	10902.4	2.14739e+06	8959.68
42.1046	2.88627e+06	23045.1	2967474	27566.3	2.64902e+06	29718.1	2670547	19279.8	2821923	19700.1	2.85489e+06	20948.9	2919183	19886.2	3050047	26459.6	42.1118	1.91794e+06	8820.75	1.62098e+06	8438.79	1.60275e+06	15569.8	1.45187e+06	10893	1.58031e+06	10645.7	1.69536e+06	13450.5	1873180	10917.1	2.14428e+06	8266.76
42.1987	2883633	23173	2974853	25392.3	2.64737e+06	29727.7	2672214	19175.7	2821591	19682	2852334	20833.9	2920019	20142.6	3.04559e+06	26247.3	42.2062	1.91563e+06	8462.48	1.61794e+06	8001.71	1.5995e+06	15391.2	1.45097e+06	10829.4	1.57833e+06	10186.8	1.69514e+06	12436.6	1.87259e+06	10615	2.14299e+06	7608.83
42.2928	2.88315e+06	23179.4	2.97141e+06	23590.4	2.64316e+06	29595.7	2.66835e+06	19158	2818050	19533	2.84921e+06	20662.5	2.91432e+06	20649.9	3.04361e+06	26026.8	42.3005	1.91739e+06	7997.77	1.61719e+06	7471.39	1.60058e+06	15126.7	1.45119e+06	10901.4	1.57968e+06	9758.98	1.69424e+06	11612.1	1.87199e+06	10087.6	2146297	7100.74
42.3869	2.8822e+06	23069.3	2.96805e+06	22436.6	2.64054e+06	29355.1	2.66592e+06	19257.6	2.81728e+06	19315.8	2.8479e+06	20456.3	2.91326e+06	21271	3043052	25936.2	42.3948	1.91437e+06	7386.32	1.61642e+06	6857.74	1.59823e+06	14762.7	1449075	11006.7	1.57746e+06	9385.78	1691723	11122	1.86945e+06	9470.96	2.14297e+06	6818
42.481	2.87668e+06	22900.2	2958670	21926.3	2.63825e+06	29077.7	2666059	19500.3	2.8158e+06	19124.1	2.84788e+06	20270.2	2.91158e+06	21856.3	3.03973e+06	26025.4	42.4891	1.91301e+06	6656.07	1.61682e+06	6241.89	1.597e+06	14322.3	1446612	11031.1	1.5749e+06	9112.1	1.6911e+06	10993.7	1.87053e+06	8888.52	2.14351e+06	6755.49
42.5752	2.87574e+06	22733.6	2.96688e+06	21909.9	2.6368e+06	28842.3	2663713	19871.3	2.81334e+06	19052.3	2.8438e+06	20145	2908770	22269.3	3037094	26225.7	42.5834	1.9103e+06	5923.42	1.61591e+06	5729.18	1.59394e+06	13854.5	1.44564e+06	10892.3	1.57578e+06	8982.98	1.68926e+06	11165.2	1.86659e+06	8424.34	2.1411e+06	6842.77
42.6693	2.87536e+06	22603.9	2.96455e+06	22257.5	2.63237e+06	28707.5	2.66117e+06	20303.3	2813657	19152.6	2.84316e+06	20070.5	2.90663e+06	22431.5	3.03351e+06	26393.4	42.6777	1.91292e+06	5364.11	1.61339e+06	5394.17	1592660	13434.7	1.44409e+06	10571.2	1.57349e+06	9001.07	1.68814e+06	11529.7	1.86885e+06	8127.21	2140244	7000.76
42.7634	2872045	22514.6	2.96174e+06	22886.3	2.63011e+06	28707.4	2658753	20686.4	2.81107e+06	19421.9	2.84053e+06	19988	2.90317e+06	22326.3	3030042	26392.6	42.772	1.9124e+06	5135.77	1.61483e+06	5260.42	1.59337e+06	13141.4	1444406	10115.5	1.57351e+06	9120.14	1.68534e+06	11985.7	1.86712e+06	8013.3	2.14101e+06	7179.5
42.8575	2.87019e+06	22440.3	2.96081e+06	23709.2	2.62841e+06	28865.5	2.65665e+06	20911.2	2.80886e+06	19802.6	2.83673e+06	19839.7	2902097	21996	3.02923e+06	26165.7	42.8663	1908823	5286.03	1.61304e+06	5309.27	1590666	13020.3	1.44162e+06	9615.5	1.57149e+06	9242.94	1684548	12452.6	1.86457e+06	8066.66	2.13951e+06	7342.6
42.9516	2.86747e+06	22348.8	2.9571e+06	24590.1	2.62438e+06	29195.3	2.65484e+06	20906.3	2807220	20194.7	2.83789e+06	19599.5	2.90042e+06	21537.9	3025553	25764.8	42.9607	1.90918e+06	5696.27	1.61183e+06	5495.56	1.58999e+06	13037	1.44001e+06	9170.81	1.56905e+06	9256.45	1.68268e+06	12850.1	1.86527e+06	8230.01	2.13921e+06	7416.31
43.0458	2866096	22222.7	2.95512e+06	25400.6	2.62335e+06	29693.7	2653341	20663.9	2.80597e+06	20504.6	2.83498e+06	19292.7	2896295	21068.4	3.02318e+06	25323.7	43.055	1.90997e+06	6123.68	1.6126e+06	5739.79	1.58839e+06	13084.8	1.44093e+06	8856.47	1.56999e+06	9075.78	1.68252e+06	13078.5	1.86488e+06	8404.56	2.13735e+06	7279.32
43.1399	2862584	22077.9	2954388	26076.1	2619326	30319.8	2.64911e+06	20244.6	2.80351e+06	20673.9	2.83167e+06	18988.8	2.89754e+06	20713.1	3021359	25005.3	43.1493	1.90635e+06	6313.07	1.61123e+06	5939.59	1.58563e+06	13032.5	1.43917e+06	8699.52	1.56691e+06	8678.26	1.67816e+06	13031.3	1861898	8459.96	2.13652e+06	6823.56
43.234	2.86372e+06	21956.2	2.95309e+06	26629.3	2616788	30983	2649746	19770.9	2800869	20698.1	2.83085e+06	18777.7	2.89257e+06	20572.4	3.01911e+06	24938.2	43.2436	1.90374e+06	6129.86	1.60857e+06	5988.89	1.58474e+06	12800.1	1.43873e+06	8662.92	1.56652e+06	8112.65	1.67697e+06	12648.5	1.86195e+06	8269.94	2135833	6053.35
43.3281	2.8582e+06	21906.9	2.95065e+06	27097.4	2.6137e+06	31555	2.64569e+06	19387.6	2.80031e+06	20638.9	2829744	18741.9	2.8932e+06	20703.2	3.01643e+06	25183.7	43.3379	1.90484e+06	5642.03	1.60921e+06	5829.78	1.58369e+06	12386.6	1.43603e+06	8670.6	1.5654e+06	7481.5	1.67531e+06	11979.9	1.86101e+06	7768.83	2.13329e+06	5131.3
43.4222	2858923	21954.7	2.94873e+06	27481.7	2.61037e+06	31906.2	2.64654e+06	19218.7	2.79778e+06	20592.8	2.82839e+06	18930.8	2.88908e+06	21115	3.01467e+06	25710.6	43.4322	1.90318e+06	5085.32	1.60704e+06	5475.75	1.58249e+06	11856.1	1.4353e+06	8661.4	1.56459e+06	6899.15	1.67341e+06	11194.2	1858380	7001.39	2.13548e+06	4332.71
43.5164	2855143	22094.6	2.94475e+06	27740.9	2.60656e+06	31945.8	2644512	19309.5	2.79737e+06	20638	2.82478e+06	19323.7	2.8887e+06	21764.1	3011789	26404.3	43.5265	1.90426e+06	4739.06	1.60769e+06	4998.79	1.58102e+06	11296.6	1.43496e+06	8631.63	1.56425e+06	6465.52	1.67398e+06	10496.2	1.85824e+06	6129.65	2136108	3910.54
43.6105	2854578	22295.8	2945507	27834	2.60419e+06	31645	2.64135e+06	19609.5	2794212	20788.3	2.82504e+06	19827.9	2.88655e+06	22556	3.00792e+06	27091.5	43.6208	1902806	4761.12	1.60788e+06	4487.69	1.57916e+06	10785.5	1.43274e+06	8629.64	1.56284e+06	6237.98	1.67138e+06	10025	1.8595e+06	5370.71	2.13495e+06	3960.59
43.7046	2.85085e+06	22520.6	2940821	27768.7	2.60225e+06	31040.3	2.63924e+06	19989.5	2.79483e+06	20965.3	2.82118e+06	20299.3	2882045	23368.5	3.00645e+06	27582.1	43.7151	1.90134e+06	5099.75	1.60441e+06	4019.39	1.57846e+06	10383.8	1433197	8710.03	1.56206e+06	6232.14	1.67151e+06	9785.37	1.85804e+06	4891.86	2.13331e+06	4382.63
43.7987	2849351	22727.4	2.94028e+06	27626.8	2.59742e+06	30227.5	2.63779e+06	20294	2.79077e+06	21039.8	2.81899e+06	20605.8	2881176	24075.8	3002484	27735.5	43.8095	1.90198e+06	5529.47	1.606e+06	3662.91	1.57946e+06	10126.2	1431613	8866.61	1560934	6422.9	1.66874e+06	9673.05	1.85913e+06	4731.97	2.13366e+06	4950.29
43.8928	2.84791e+06	22880.8	2.93912e+06	27524.9	2.59595e+06	29332.9	2.63586e+06	20407	2.78726e+06	20923.8	2817443	20680.2	2.87806e+06	24586.2	2.99973e+06	27506.6	43.9038	1.89786e+06	5783.09	1.60373e+06	3482.53	1.57505e+06	10026.1	1.43065e+06	9011.77	1.56127e+06	6745.8	1.66578e+06	9574.7	1.85512e+06	4806.86	2.13176e+06	5440.09
43.987	2.84522e+06	22931.8	2.93606e+06	27564.7	2593422	28497.3	2.63265e+06	20302.4	2.78603e+06	20640	2814747	20557.4	2875988	24863.2	2.99468e+06	26978.5	43.9981	1897399	5685	1.6057e+06	3516.78	1.57573e+06	10069.5	1.42796e+06	9015.87	1558915	7099.3	1666562	9452.77	1.85582e+06	4969.45	2.13105e+06	5723.73
44.0811	2843273	22839.9	2.93452e+06	27781.5	2.59067e+06	27843.1	2.63129e+06	20025	2.78623e+06	20333.6	2.81334e+06	20354.2	2872486	24935.3	2.9965e+06	26332.7	44.0924	1.89741e+06	5220.63	1603800	3734.81	1.57471e+06	10223.3	1428168	8786.64	1.55816e+06	7370.3	1.66517e+06	9348.64	1.85646e+06	5092.52	2.13157e+06	5777.36
44.1752	2839414	22593.6	2.93293e+06	28129.5	2589279	27451	2629473	19685.1	2.7857e+06	20181.5	2.81084e+06	20198.5	2.87076e+06	24887.8	2992596	25771	44.1867	1.8963e+06	4513.49	1.60385e+06	4018.31	1573045	10450.2	1.42532e+06	8341.16	1.55643e+06	7470.55	1.66363e+06	9330.51	1.85405e+06	5105	2130011	5641.77
44.2693	2.83835e+06	22228.4	2931498	28497	2586876	27336.2	2.62775e+06	19399	2.78295e+06	20288.8	2.81163e+06	20153.9	2.86788e+06	24828.4	2.99017e+06	25433.3	44.281	1.89678e+06	3755.96	1.60121e+06	4213.96	1.57164e+06	10713.8	1.42596e+06	7819.92	1.55598e+06	7377.39	1.66238e+06	9423.82	1.85451e+06	4990.23	2.12995e+06	5381.05
44.3634	2837540	21826.4	2.92699e+06	28764.3	2582472	27464.7	2.62736e+06	19243.3	2.78005e+06	20628.7	2.80732e+06	20159.2	2.86641e+06	24854.6	2987616	25334.5	44.3753	1.89285e+06	3149.41	1.60047e+06	4231.38	1.56979e+06	10986.7	1424613	7419.93	1.55406e+06	7146.78	1.66003e+06	9595.85	1.85213e+06	4784.85	2.12759e+06	5094.66
44.4576	2836244	21481	2924368	28859.1	2.58006e+06	27782.9	2.62399e+06	19237	2.77777e+06	21084.7	2805799	20070.1	2.86502e+06	25005.1	2.98517e+06	25392.8	44.4697	1.89342e+06	2866.19	1.60025e+06	4101.97	1.57025e+06	11238.5	1.42368e+06	7296.05	1.55403e+06	6876.94	1.65814e+06	9785.04	1.85174e+06	4566.92	2.12717e+06	4927.45
44.5517	2831229	21259.1	2924215	28790.1	2.58042e+06	28233.5	2.62208e+06	19352.2	2.77677e+06	21547.1	2.8024e+06	19742.8	2860822	25246.3	2.98301e+06	25487.1	44.564	1.89732e+06	3000.19	1.60174e+06	3947.28	1.56796e+06	11429.5	1.42515e+06	7465.98	1.55426e+06	6645.14	1.66041e+06	9932.37	1.85407e+06	4432.94	2130560	5036.02
44.6458	2.83077e+06	21179.8	2923546	28616.1	2.57446e+06	28754	2.61906e+06	19556.9	2.77589e+06	21981.5	2799670	19152.4	2857916	25511.4	2.9785e+06	25539.1	44.6583	1892671	3512.04	1.59943e+06	3879.95	1.56586e+06	11505.6	1421163	7793.17	1.55105e+06	6469.64	1.65462e+06	9994.75	1.85108e+06	4442.21	2.12657e+06	5499.46
44.7399	2.83076e+06	21214.4	2.92e+06	28420	2.57416e+06	29257.1	2.6197e+06	19828.4	2.77198e+06	22424.8	2.80076e+06	18444.1	2.85523e+06	25737.3	2977125	25559.3	44.7526	1891936	4203.17	1.59919e+06	3913.44	1.56579e+06	11411.8	1.42015e+06	8055.24	1.55118e+06	6294.18	1.65507e+06	9946.77	1.85079e+06	4554.5	2.12741e+06	6221.3
44.834	2.82701e+06	21314.2	2.91542e+06	28252.5	2570072	29627	2.6169e+06	20129.2	2.77175e+06	22949.1	2.79859e+06	17877.6	2854279	25904.8	2976061	25630.8	44.8469	1.89056e+06	4764.93	1.59761e+06	3948.07	1.56275e+06	11111.4	1.41916e+06	8052.57	1.55013e+06	6022.28	1.65313e+06	9779.01	1.85082e+06	4619.96	2.12616e+06	6903.53
44.9282	2.82492e+06	21424	2.91704e+06	28149.3	2.56577e+06	29763.4	2.61597e+06	20372.9	2.76799e+06	23589	2.7972e+06	17704	2.85185e+06	26018.6	2.9724e+06	25835.3	44.9412	1.89044e+06	4899.39	1597239	3834.88	1.56312e+06	10589.2	1.41883e+06	7705.68	1549575	5566.31	1.65192e+06	9494.36	1.84927e+06	4438.87	2.12496e+06	7156.55
45.0223	2.82211e+06	21515.9	2914359	28143.7	2.56396e+06	29626.1	2.61136e+06	20422	2.76838e+06	24309	2.79578e+06	18035.8	2.84868e+06	26073.2	2.97089e+06	26192.6	45.0355	1.88939e+06	4444.6	1.59814e+06	3462.49	1.56288e+06	9842.48	1.41711e+06	7088.75	1.54865e+06	4893.18	1.65226e+06	9099.57	1849431	3874.27	2.1225e+06	6685.27
45.1164	2.82146e+06	21588.2	2.91201e+06	28275.9	2562486	29263.1	2.60934e+06	20158.4	2.76481e+06	25021.3	2.79392e+06	18791.3	2.84507e+06	26036.4	2.96715e+06	26626.8	45.1298	1.88431e+06	3435.14	1.59401e+06	2813.41	1.55783e+06	8883.91	1.41576e+06	6391.08	1545240	4070.42	1.64766e+06	8600.54	1.84422e+06	2962.04	2.11865e+06	5468.3
45.2105	2819674	21658	2908535	28577.7	2557794	28787.8	2607763	19571.8	2.76028e+06	25608.1	2.79152e+06	19730.6	2.84214e+06	25864	2.96455e+06	26992.1	45.2242	1.89036e+06	2101.28	1595896	1984.58	1.56105e+06	7755.42	1.41672e+06	5836.18	1.54803e+06	3266.98	1.64908e+06	8026.52	1.84992e+06	1930.44	2.12445e+06	3808.64
45.3047	2.81809e+06	21736.3	2.90922e+06	29029.1	2557104	28309.1	2606369	18799.9	2.76015e+06	25995.1	2.78828e+06	20553.8	2.84185e+06	25530.1	2.96075e+06	27138.2	45.3185	1.88625e+06	781.98	1596127	1162.71	1.55812e+06	6565.25	1.41542e+06	5594.49	1.5476e+06	2698.16	1.64615e+06	7460.61	1.84836e+06	1115.72	2.12326e+06	2209.32
45.3988	2.81357e+06	21811.4	2905915	29550.9	2555219	27884.3	2.60533e+06	18079.6	2757014	26185.3	2.78765e+06	21020.4	2.83928e+06	25055.7	2.95973e+06	26978.4	45.4128	1.88704e+06	-180.559	1.59479e+06	559.258	1.5578e+06	5493.63	1.41607e+06	5705.31	1.54654e+06	2533.42	1.64603e+06	7044.3	1.84851e+06	793.383	2.12218e+06	1154.34
45.4929	2812938	21855	2.90398e+06	30009.3	2.54964e+06	27515	2.60448e+06	17624.7	2.75492e+06	26271.5	2.78241e+06	21024.9	2834661	24511.7	2.95477e+06	26527.5	45.5071	1.8863e+06	-553.684	1.59504e+06	334.98	1.55698e+06	4749.73	1.41326e+06	6061.21	1.54614e+06	2808.73	1.64527e+06	6933.01	1.84769e+06	1038.28	2122411	914.059
45.587	2.81197e+06	21872.1	2.89883e+06	30271.4	2.54938e+06	27185.5	2.60296e+06	17524.5	2.75216e+06	26397.2	2.78275e+06	20633.4	2832474	24017.3	2.95476e+06	25894.8	45.6014	1.88927e+06	-297.844	1.59659e+06	521.094	1559885	4471.62	1.41314e+06	6450.07	1.5456e+06	3398.4	1.6464e+06	7203.69	1.84935e+06	1694.11	2124484	1462.71
45.6811	2.80775e+06	21910.4	2898733	30269.9	2.54492e+06	26914.2	2.59939e+06	17705.9	2.75156e+06	26689.5	2780744	20031.5	2.83183e+06	23712.5	2.95004e+06	25248.4	45.6957	1.88577e+06	407.238	1594246	981.594	1.55651e+06	4620.96	1.41074e+06	6646.61	1.54413e+06	4051.25	1.64105e+06	7778.11	1.84448e+06	2458.87	2.12089e+06	2515.87
45.7753	2.80725e+06	22064.5	2.89553e+06	30043.6	2.54491e+06	26767.3	2598336	17995.7	2747879	27191.2	2.77929e+06	19436.8	2.83134e+06	23711.2	2.95001e+06	24756.2	45.79	1.8847e+06	1205.36	1.59404e+06	1448.57	1.55653e+06	4954.69	1.41054e+06	6494.01	1.54316e+06	4465.93	1.64213e+06	8410.35	1.84608e+06	3015.66	2.12164e+06	3625.73
45.8694	2.80558e+06	22414.9	2.89523e+06	29713.6	2.54223e+06	26807.5	2.59584e+06	18220.9	2.74641e+06	27824.9	2.7776e+06	19011.6	2.82776e+06	24040.9	2.94751e+06	24528.2	45.8843	1.88524e+06	1692.86	1.59308e+06	1627.77	1.5554e+06	5109.8	1410601	5941.61	1543518	4379.8	1.64119e+06	8768.93	1.84663e+06	3127.69	2.12197e+06	4301.86
45.9635	2.80407e+06	22983.4	2.89289e+06	29407.5	2.53945e+06	27025.5	2596107	18277.7	2.74335e+06	28404	2.7757e+06	18802.3	2.82432e+06	24606.5	2944646	24564.3	45.9787	1.88355e+06	1586.09	1.5926e+06	1327.1	1.55339e+06	4803.3	1.40906e+06	5048.71	1.54136e+06	3668.43	1.63811e+06	8572.05	1.84535e+06	2682.21	2.11896e+06	4174.98
46.0576	2.79991e+06	23703.3	2.89071e+06	29203.6	2537411	27309.2	2.59122e+06	18158	2.74003e+06	28707.5	2.77294e+06	18743	2.82147e+06	25230.3	2.94338e+06	24761.7	46.073	1.88027e+06	863.668	1.59063e+06	564.352	1.55106e+06	4010.39	1.40622e+06	3967.21	1.53755e+06	2432.14	1.63369e+06	7743.82	1.84178e+06	1707.79	2.11495e+06	3158.71
46.1517	2.79926e+06	24438.2	2.88626e+06	29114.7	2532514	27468.8	2.5916e+06	17923.3	2736249	28581.1	2.77294e+06	18718.3	2.81982e+06	25734.7	2938071	24960	46.1673	1.88136e+06	-207.648	1.59114e+06	-431.848	1.55198e+06	3009.45	1.40786e+06	2918.64	1.53961e+06	1007.82	1.63539e+06	6476.78	1.843e+06	384.062	2.11692e+06	1537.74
46.2459	2.79586e+06	25035.2	2886644	29107	2.53063e+06	27336.7	2.58991e+06	17656.6	2.73379e+06	28025.9	2.76888e+06	18615.7	2.81611e+06	26012.9	2937110	25026.3	46.2616	1.88566e+06	-1197.99	1594272	-1325.57	1.55714e+06	2224.2	1409722	2129.42	1.54426e+06	-152.043	1.63738e+06	5157.59	1.84618e+06	-991.809	2.1223e+06	-114.879
46.34	2.79135e+06	25396.5	2.88438e+06	29142.7	2.52892e+06	26838.2	2.5881e+06	17432.4	2.73226e+06	27215.9	2767626	18383.1	2814982	26055.4	2.93363e+06	24913.1	46.3559	1.88297e+06	-1730.67	1.59364e+06	-1846.38	1.55338e+06	1968.41	1.40819e+06	1750.59	1542420	-694.383	1.63625e+06	4167.96	1.8453e+06	-2092.25	2.12055e+06	-1199.2
46.4341	2.79237e+06	25492.2	2.88204e+06	29179.9	2.52577e+06	26040.7	2.58562e+06	17295.7	2.73237e+06	26419.6	2765976	18033.2	2.8122e+06	25915.8	2932414	24661.8	46.4502	1.88317e+06	-1665.67	1.59153e+06	-1898.01	1.55346e+06	2267.78	1.40605e+06	1798.41	1.53988e+06	-532.949	1633398	3701.8	1.84369e+06	-2677.01	2.11916e+06	-1355.41
46.5282	2.78881e+06	25349.2	2.87994e+06	29167.2	2.52315e+06	25123.4	2.58449e+06	17269.6	2729053	25890.7	2765672	17615.9	2808230	25666.4	2930473	24352.1	46.5445	1.8801e+06	-1128.49	1.59164e+06	-1567.34	1.54908e+06	2883.82	1406810	2159.45	1.5392e+06	153.164	1.63269e+06	3708.43	1.84588e+06	-2682.14	2.1198e+06	-605.336
46.6223	2.78716e+06	25012.4	2876673	29060.5	2.52232e+06	24306.8	2.5838e+06	17356.1	2.72551e+06	25773.7	2.76282e+06	17181.6	2806444	25371.2	2.92771e+06	24027.9	46.6388	1.88203e+06	-403.703	1.59164e+06	-1034.3	1.55141e+06	3490.83	1.4052e+06	2659.17	1539088	1065.51	1.63244e+06	3996.82	1.84552e+06	-2219.11	2.11996e+06	712.57
46.7165	2.78286e+06	24540.3	2.87458e+06	28850.4	2.5209e+06	23778.4	2.58067e+06	17544.4	2723719	26086	2.76099e+06	16767	2805007	25071.8	2.92469e+06	23669.4	46.7332	1.88298e+06	221.613	1.59381e+06	-476.246	1553215	3850.61	1.40794e+06	3124.17	1.5414e+06	1941.34	1.63229e+06	4376.85	1.84577e+06	-1516.05	2120106	2121.32
46.8106	2.78049e+06	24027.9	2.8729e+06	28595	2.51699e+06	23633.3	2.57942e+06	17801.1	2.72238e+06	26747.4	2.75847e+06	16392	2803068	24779.2	2922852	23243.3	46.8275	1.87753e+06	567.383	1.58959e+06	-27.9961	1.54791e+06	3864.27	1403093	3417.93	1.53764e+06	2624.55	1.62937e+06	4739.8	1843506	-827.219	2.11631e+06	3195.54
46.9047	2.78059e+06	23623.5	2.87282e+06	28392.7	2.51611e+06	23849.2	2.57814e+06	18071.9	2.72105e+06	27615.5	2759606	16074.2	2.79882e+06	24464.2	2.91916e+06	22768.3	46.9218	1.87981e+06	590.125	1.59111e+06	215.184	1.54925e+06	3539.64	1.4025e+06	3453.47	1.53713e+06	3034.91	1.62957e+06	5040.66	1843490	-361.969	2.11613e+06	3680.37
46.9988	2.77798e+06	23485.7	2869110	28305.5	2.51439e+06	24293	2.57599e+06	18282.7	2.71634e+06	28520.9	2756894	15849	2.7974e+06	24078.1	2.91776e+06	22374.1	47.0161	1.87915e+06	360.266	1.59069e+06	202.965	1549358	2939.55	1.40474e+06	3207.89	1.53646e+06	3144.89	1.63006e+06	5229.14	1844852	-246.398	2.11762e+06	3538.17
47.0929	2.77904e+06	23699.7	2869075	28308.9	2.51058e+06	24768	2.57321e+06	18358.5	2.7128e+06	29298.8	2754072	15735.9	2.79395e+06	23588.5	2917116	22250.3	47.1104	1.87877e+06	8.88281	1.58884e+06	-51.707	1.54673e+06	2171.35	1.40187e+06	2732.32	1.5355e+06	2973.69	1.62641e+06	5220.61	1.84411e+06	-521.844	2115456	2922.94
47.1871	2.77288e+06	24216.1	2.86482e+06	28282.7	2.50788e+06	25093.4	2.57167e+06	18234.3	2.71012e+06	29832.1	2.75488e+06	15734.7	2793412	23014.3	2.91776e+06	22536.4	47.2047	1.87888e+06	-357.82	1.58958e+06	-476.586	1.54887e+06	1369.09	1.40216e+06	2131.52	1.5366e+06	2588.34	1.62504e+06	4920.58	1.84252e+06	-1167.28	2115167	2082.04
47.2812	2.76947e+06	24866.6	2.86079e+06	28098.4	2504934	25164.2	2.57203e+06	17887.9	2.70939e+06	30080.2	2.75154e+06	15809.3	2.7905e+06	22433.1	2.91177e+06	23208.4	47.299	1.87789e+06	-725.586	1.59203e+06	-981.469	1.549e+06	641.684	1.40238e+06	1509.42	1.53511e+06	2058.27	1.62555e+06	4284.06	1.84364e+06	-2113.18	2.11835e+06	1222.69
47.3753	2768676	25455.3	2.8616e+06	27709.3	2.50404e+06	24992.3	2567009	17343.6	2706571	30079.8	2.75129e+06	15897.4	2.78903e+06	21949.8	2.90993e+06	24044.9	47.3933	1.87758e+06	-1195.58	1.58834e+06	-1535.12	1.54863e+06	1.58203	1.40162e+06	910.113	1.53472e+06	1399.18	1.62475e+06	3341.69	1.84285e+06	-3246.84	2.11544e+06	406.293
47.4694	2766526	25859	2.85955e+06	27196.2	2.50203e+06	24682.2	2566217	16686	2.70144e+06	29906.9	2.74787e+06	15928.8	2.78664e+06	21647.2	2905449	24722.9	47.4877	1.87731e+06	-1941.58	1.59015e+06	-2193.28	1.54691e+06	-658.672	1.40191e+06	290.598	1.53437e+06	555.957	1624256	2182.25	1.84478e+06	-4438.18	2.11489e+06	-466.953
47.5635	2.76524e+06	26037.5	2.85924e+06	26706.3	2499065	24359.7	2.56706e+06	16030	2.70165e+06	29640.1	2747448	15843.1	2785438	21561.7	2.90443e+06	24961.1	47.582	1.87549e+06	-3105.32	1.58853e+06	-3061.32	1.54647e+06	-1491.36	1.40089e+06	-458.449	1.53284e+06	-550.391	1.62314e+06	908.594	1.84548e+06	-5585.98	2115820	-1579
47.6577	2.76179e+06	26013.5	2.85437e+06	26356	2.49742e+06	24102.8	2564933	15504.9	2.69659e+06	29329.4	2.74653e+06	15595	2782228	21674.7	2.90227e+06	24630.4	47.6763	1.87724e+06	-4695.34	1589353	-4197.6	1.54743e+06	-2585.95	1.39951e+06	-1446.09	1.53325e+06	-1941.78	1.62206e+06	-393.832	1.84487e+06	-6664.45	2115099	-3058.45
47.7518	2.75758e+06	25829.1	2855930	26153.6	2.49532e+06	23907.3	2561489	15194.1	2697232	29001.5	2.74339e+06	15165.2	2.78033e+06	21935.3	2.89765e+06	23788.8	47.7706	1.87643e+06	-6529.37	1.58935e+06	-5522.09	1.54809e+06	-3892.75	1.40122e+06	-2701.84	1.53464e+06	-3531.46	1.62377e+06	-1656.07	1.84509e+06	-7708.17	2115112	-4854.7
47.8459	2.7558e+06	25553.4	2852230	26002.2	2.492e+06	23695.2	2.56265e+06	15120.2	2.69191e+06	28659.7	2.74197e+06	14558.7	2778264	22278.9	2899190	22635.4	47.8649	1.8776e+06	-8264.08	1.59088e+06	-6798.32	1.54815e+06	-5237.04	1.40117e+06	-4128.43	1.53431e+06	-5134.18	1.62334e+06	-2805.35	1.84583e+06	-8729.88	2.11766e+06	-6699.6
47.94	2.75542e+06	25294	2849243	25772.7	2.49104e+06	23372.2	2.56037e+06	15226.5	2.69066e+06	28297.3	2.74293e+06	13820.2	2.77727e+06	22635.5	2893265	21427	47.9592	1.87844e+06	-9502.81	1.59048e+06	-7706.59	1549291	-6407.52	1.40072e+06	-5514.85	1.5341e+06	-6515.7	1.62187e+06	-3751.19	1.84649e+06	-9646.04	2.11598e+06	-8175.12
48.0341	2752807	25167.8	2.8482e+06	25394.1	2.48833e+06	22881	2.55872e+06	15400.1	2.68762e+06	27897.2	2.73863e+06	13030.9	2.77296e+06	22927.1	2894101	20406.8	48.0535	1.88095e+06	-9970.7	1.59225e+06	-7982.14	1.54815e+06	-7250.84	1.40194e+06	-6610.71	1.53479e+06	-7464.59	1.62185e+06	-4394.14	1.84723e+06	-10275.1	2.12042e+06	-8881.34
48.1283	2.7521e+06	25233.3	2.84707e+06	24890.3	2.48398e+06	22256.4	2.55654e+06	15505.3	2.68664e+06	27452.5	2.739e+06	12306.6	2.77052e+06	23076.2	2.89381e+06	19731.9	48.1478	1.88258e+06	-9642.37	1.59599e+06	-7557.98	1.5531e+06	-7720.84	1.40535e+06	-7233.29	1.53866e+06	-7854.92	1625110	-4664.54	1.85306e+06	-10455.2	2.1242e+06	-8638.2
48.2224	2746321	25436.3	2846196	24363.5	2.48559e+06	21607.4	2.55435e+06	15439.2	2682086	26985.1	2.73856e+06	11761.8	2.77022e+06	23014.5	2.89068e+06	19433.1	48.2421	1.87805e+06	-8765.35	1.59199e+06	-6624.57	1.54889e+06	-7875.85	1.40237e+06	-7348.29	1535737	-7693.47	1.62266e+06	-4568.02	1.84852e+06	-10191.1	2.1188e+06	-7599.63
48.3165	2.7449e+06	25640.4	2843335	23923.8	2.48285e+06	21073.4	2.55411e+06	15156.2	2.68075e+06	26556.6	2737220	11462.3	2.76628e+06	22699.6	2887450	19395.9	48.3365	1.88001e+06	-7731.66	1.59155e+06	-5561.39	1551338	-7840.34	1.40449e+06	-7080.89	1.53766e+06	-7135.61	1623817	-4226.73	1.85151e+06	-9706.5	2.12068e+06	-6197.77
48.4106	2742873	25695.4	2843525	23616.7	2.48195e+06	20746.7	2.55282e+06	14690.6	2.67972e+06	26248.9	2.73726e+06	11397.3	2.76444e+06	22144.2	2.88601e+06	19425.4	48.4308	1.87866e+06	-6879.27	1.59122e+06	-4762.96	1.55143e+06	-7757.77	1402404	-6664.92	1.53495e+06	-6445.73	1.62021e+06	-3868.93	1.84779e+06	-9357.54	2.1186e+06	-4946.74
48.5048	2740656	25523.9	2840876	23407.4	2.47847e+06	20610.8	2549869	14125.2	2676354	26130.5	2.73346e+06	11483.3	2.76136e+06	21416.8	2.8856e+06	19314.5	48.5251	1.88078e+06	-6368.18	1.59352e+06	-4476.4	1.55245e+06	-7766.59	1.40493e+06	-6346.83	1.53897e+06	-5919.55	1.62379e+06	-3756.93	1.85252e+06	-9451.46	2.12096e+06	-4217.21
48.5989	2.7374e+06	25149.6	2.83807e+06	23202.6	2.47548e+06	20554.9	2.55026e+06	13549.8	2.67498e+06	26203.1	2.7326e+06	11605.1	2760371	20626.4	2.88042e+06	18940.6	48.6194	1.8812e+06	-6208.34	1.59213e+06	-4745.5	1.55317e+06	-7997.52	1.40469e+06	-6322.73	1.53587e+06	-5805.94	1.62086e+06	-4102.7	1.85101e+06	-10111	2.12162e+06	-4138.52
48.693	2.7365e+06	24658.9	2.83773e+06	22914.5	2.47633e+06	20417.6	2548797	13024.5	2.67322e+06	26367.9	2732388	11671.3	2760938	19886	2.88031e+06	18305.5	48.7137	1.88e+06	-6385.39	1.59337e+06	-5473.61	1.55204e+06	-8567.62	1.4036e+06	-6707.22	1.53621e+06	-6252	1.62151e+06	-4992.2	1.85308e+06	-11252.6	2120180	-4643.25
48.7871	2.73424e+06	24149.6	2837074	22488.7	2472187	20063	2.54815e+06	12555.8	2.66909e+06	26451.7	2.73206e+06	11631.2	2.75686e+06	19256.3	2.8783e+06	17516.6	48.808	1.87994e+06	-6958.85	1.59211e+06	-6511.98	1.55235e+06	-9543.57	1.40429e+06	-7540.76	1.5368e+06	-7291.21	1.62093e+06	-6376.44	1.85327e+06	-12670.5	2120794	-5578.77
48.8812	2.731e+06	23687.2	2834302	21930.1	2471175	19429.8	2.54496e+06	12114.1	2666052	26270.6	2.72934e+06	11468	2.75358e+06	18742.5	2.8788e+06	16713.8	48.9023	1.87928e+06	-8032.7	1.59324e+06	-7725.27	1.55484e+06	-10908.2	1.40532e+06	-8799.41	1.53768e+06	-8866.51	1.6218e+06	-8108.27	1.855e+06	-14149.1	2.12122e+06	-6795.14
48.9754	2.73001e+06	23295.5	2.83262e+06	21274.1	2.46874e+06	18561	2.54528e+06	11672.5	2.66468e+06	25729.5	2.72884e+06	11172.8	2.75439e+06	18301.1	2.87729e+06	15990	48.9967	1.88e+06	-9631.3	1.59432e+06	-8993.76	1.55509e+06	-12547.3	1.40653e+06	-10405.8	1.53966e+06	-10875.1	1.62423e+06	-10024.1	1857026	-15541.6	2123301	-8167.77
49.0695	2.72791e+06	22975	2.83312e+06	20568.1	2466810	17584.2	2543078	11237.7	2.66195e+06	24878.7	2.72616e+06	10768.2	2.75141e+06	17902.3	2.87336e+06	15354.6	49.091	1.88209e+06	-11596.9	1596694	-10219.2	1.55758e+06	-14303.5	1407421	-12255.1	1.53873e+06	-13198.2	1623988	-12016.7	1.85927e+06	-16808.1	2.12415e+06	-9609.1
49.1636	2724946	22725.1	2.83077e+06	19865.7	2.46667e+06	16673.7	2543816	10865.2	2.66111e+06	23904	2.72641e+06	10311.8	2.74947e+06	17554.5	2.87176e+06	14768	49.1853	1.88134e+06	-13596	1.59515e+06	-11347.9	1.55805e+06	-16046.8	1407036	-14231.4	1.53957e+06	-15714.5	1.62258e+06	-14060.6	1.85784e+06	-18016	2.12339e+06	-11064.8
49.2577	2.72363e+06	22543.8	2.82995e+06	19214	2466848	15976.1	2.54172e+06	10623.7	2.65947e+06	23037.3	2726123	9906.22	2.74865e+06	17291.8	2.87156e+06	14198.9	49.2796	1.88519e+06	-15258	1.597e+06	-12395.6	1559847	-17722.3	1.41017e+06	-16237.1	1.54256e+06	-18284.2	1.62599e+06	-16185.8	1.86163e+06	-19303.9	2.12615e+06	-12518.2
49.3518	2.72174e+06	22437.4	2.82889e+06	18655.5	2.46444e+06	15531.3	2541589	10542.5	2657433	22445.6	2.72514e+06	9651.63	2.74768e+06	17130.1	2.8721e+06	13661.4	49.3739	1.88702e+06	-16365	1.59773e+06	-13431.3	1.56067e+06	-19333.9	1.41257e+06	-18207.3	1545809	-20761.7	1.6263e+06	-18404.8	1.86265e+06	-20830.5	2.12563e+06	-13973.9
49.446	2.71929e+06	22399	2827863	18224.4	2461007	15255.3	2.54018e+06	10560.1	2.65679e+06	22152.3	2.72404e+06	9571.61	2744650	17028.1	2.86886e+06	13200.2	49.4682	1.88632e+06	-16968.7	1.59944e+06	-14536.9	1.56302e+06	-20912.7	1.41285e+06	-20129.1	1.54633e+06	-23046.8	1.629e+06	-20692.4	1.86458e+06	-22713.8	2.12937e+06	-15440.3
49.5401	2718225	22390.1	2.82702e+06	17932.6	2.46097e+06	14980.2	2.5384e+06	10532.2	2.65305e+06	22029.8	2.72328e+06	9581.85	2.74404e+06	16889	2.86768e+06	12829.3	49.5625	1.88719e+06	-17357.2	1.6e+06	-15757.8	1.56691e+06	-22495	1.415e+06	-22040.3	1.54884e+06	-25138.2	1.63101e+06	-23005.4	1.86651e+06	-25002.7	2.13063e+06	-16936.9
49.6342	2.71457e+06	22348.1	2.82668e+06	17761.1	2.45881e+06	14552.9	2.53798e+06	10281.8	2650962	21865.9	2.72134e+06	9509.34	2.73974e+06	16600.8	2.86798e+06	12513.1	49.6568	1.88626e+06	-17877	1.60127e+06	-17071.3	1.5668e+06	-24130.5	1.41648e+06	-24007.3	1550623	-27141.1	1.63138e+06	-25327	1.86849e+06	-27657	2.12933e+06	-18502
49.7283	2712875	22197.9	2.82485e+06	17648.3	2.45811e+06	13908.5	2.53532e+06	9677.55	2.65008e+06	21468.1	2.71897e+06	9199.21	2.73973e+06	16100.8	2.8646e+06	12182.7	49.7512	1.89006e+06	-18733	1.60366e+06	-18386.7	1.56992e+06	-25891.6	1.42099e+06	-26080.1	1.55418e+06	-29189.6	1.63471e+06	-27661.1	1.87362e+06	-30550.8	2135537	-20172.4
49.8224	2.7113e+06	21880.2	2.82299e+06	17500.8	2.45663e+06	13090.1	2.53432e+06	8702.89	2.64556e+06	20759	2.71937e+06	8594.19	2.73877e+06	15385.4	2.86332e+06	11787	49.8455	1891118	-19876.9	1.60495e+06	-19570.9	1.57134e+06	-27829.8	1.42148e+06	-28258.2	1.55469e+06	-31344.5	1.63643e+06	-29993.4	1.87532e+06	-33482.3	2133727	-21935.3
49.9166	2.70853e+06	21370.4	2823255	17229.4	2.45516e+06	12206.8	2.53525e+06	7460.87	2.64645e+06	19799	2.71899e+06	7783.4	2737610	14511.6	2863213	11327.5	49.9398	1.89344e+06	-21067.5	1.608e+06	-20491.4	1.57444e+06	-29917.3	1424779	-30474.9	1.55944e+06	-33536.3	1.6401e+06	-32241.9	1.87818e+06	-36209.7	2137844	-23685.3
50.0107	2.70787e+06	20678.2	2.82102e+06	16772.5	2.4558e+06	11359.8	2.53529e+06	6124.41	2.64506e+06	18742.8	2.71822e+06	6952.17	2.73461e+06	13535.9	2863383	10830.2	50.0341	1.89303e+06	-22051.3	1.60656e+06	-21081.8	1.57713e+06	-32032.4	1.42655e+06	-32635.3	1.56232e+06	-35620.4	1.64076e+06	-34296.5	1.88182e+06	-38526	2.138e+06	-25258
50.1048	2704324	19841.8	2820832	16112.4	2.4539e+06	10591.1	2534064	4842.36	2.64377e+06	17742.6	2.71822e+06	6303.62	2733921	12496	2863093	10301.9	50.1284	1.90003e+06	-22743.6	1.61461e+06	-21400.3	1.58469e+06	-34035.5	1.43501e+06	-34673.1	1.56951e+06	-37517.5	1.65066e+06	-36120.8	1.89181e+06	-40365.1	2.14917e+06	-26545
50.1989	2703915	18911.8	2.82062e+06	15256.2	2.45272e+06	9856.44	2.53386e+06	3680.73	2.64277e+06	16861.4	2717646	5961.72	2734616	11414.2	2.85831e+06	9699.66	50.2227	1.89666e+06	-23299.8	1.61035e+06	-21640.7	1.58361e+06	-35895.1	1.43352e+06	-36613.5	1.56882e+06	-39344	1647037	-37851.9	1.88948e+06	-41898.8	2.14267e+06	-27619.1
50.293	2.70225e+06	17924.8	2.81877e+06	14222.1	2.45188e+06	9050.08	2.53278e+06	2617.68	2.64008e+06	16050.6	2.71566e+06	5943.7	2.73053e+06	10316.6	2.85784e+06	8957.42	50.317	1.89791e+06	-24037	1.61228e+06	-22082.7	1.58773e+06	-37755.2	1.4371e+06	-38591.7	1.57077e+06	-41418.7	1.65013e+06	-39803.9	1.89217e+06	-43521.8	2148071	-28769.9
50.3872	2.70128e+06	16898.2	2.81954e+06	13021.5	2451443	8066.44	2533590	1600.14	2638850	15192.3	2.71703e+06	6161.94	2732099	9247.59	2858973	8045.82	50.4113	1.89952e+06	-25255.2	1.6154e+06	-22984.2	1.58942e+06	-39881.7	1.44153e+06	-40798	1575598	-44118.6	1.65406e+06	-42334.3	1.89697e+06	-45714.1	2.14669e+06	-30369.9
50.4813	2698985	15831.7	2.8174e+06	11677.8	2449719	6860.92	2.53223e+06	600.455	2.63794e+06	14186.3	2714899	6456.85	2.73091e+06	8250.77	2.8594e+06	6985.17	50.5057	1903876	-27080.6	1.61787e+06	-24475.4	1.59492e+06	-42507.1	1.44463e+06	-43384.4	1.58018e+06	-47673.9	1658686	-45671.3	1.90211e+06	-48805.8	2.15367e+06	-32661.9
50.5754	2.69729e+06	14730.9	2.81757e+06	10235.7	2.44857e+06	5479.79	2534206	-362.027	2.63733e+06	12993.8	2.71352e+06	6626.29	2.73092e+06	7339.58	2857282	5825.8	50.6	1.90531e+06	-29414.7	1.61853e+06	-26507.9	1.59915e+06	-45703.1	1.44983e+06	-46389.5	1.58526e+06	-52040.9	1.66317e+06	-49796.6	1.90565e+06	-52810.6	2.15711e+06	-35617.4
50.6695	2.69543e+06	13626.8	2.8189e+06	8766.92	2451632	4052.02	2.53322e+06	-1249.41	2636429	11641.4	2714561	6453.23	2727841	6485.33	2856445	4587.54	50.6943	1.9091e+06	-32010.5	1.62218e+06	-28865.3	1.60407e+06	-49345.6	1.45583e+06	-49737	1591136	-56926.3	1.66684e+06	-54461.9	1.91294e+06	-57412.4	2.15989e+06	-38955.6
50.7636	2697835	12581	2.81908e+06	7343.73	2.44947e+06	2716.09	2533874	-2064.63	2.63658e+06	10172	2711756	5752.09	2729308	5613.64	2.85693e+06	3230.6	50.7886	1.90972e+06	-34583.8	1.62474e+06	-31235.8	1.60796e+06	-53202.8	1.4572e+06	-53279.7	1.59642e+06	-61939.4	1672772	-59301.6	1918635	-62126.1	2163374	-42296.4
50.8578	2.69486e+06	11653.1	2.81779e+06	6004.09	2.45063e+06	1541.62	2.53516e+06	-2870.83	2635409	8601.83	2.71068e+06	4417.05	2.72828e+06	4645.3	2.8568e+06	1696.7	50.8829	1.91255e+06	-36918.3	1.62869e+06	-33323.9	1.61496e+06	-57059.6	1.46476e+06	-56880.1	1.6031e+06	-66760	1.68012e+06	-63993.8	1.92625e+06	-66527	2.17012e+06	-45345.1
50.9519	2693711	10857.3	2818806	4741.48	2.44875e+06	485.176	2.53184e+06	-3774.56	2.63281e+06	6931.9	2.70975e+06	2478.5	2726785	3519.57	2856100	-40.6289	50.9772	1923296	-38929.3	1.63519e+06	-34971.4	1.62296e+06	-60834.5	1474511	-60474.6	1.61443e+06	-71265.4	1.68928e+06	-68395.3	1.93591e+06	-70449.7	2.17743e+06	-48015.6
51.046	2.69222e+06	10141.1	2819314	3513.25	2.44992e+06	-604.316	2.53426e+06	-4875.04	2635886	5181.6	2712782	111.012	2728063	2214.09	2.85683e+06	-1921.33	51.0715	1.92112e+06	-40703.1	1.6346e+06	-36247.7	1626196	-64622	1.47639e+06	-64118.9	1.61635e+06	-75571	1.69062e+06	-72613.9	1.93729e+06	-74047.7	2176486	-50456.2
51.1401	2.69204e+06	9401.63	2.81855e+06	2273.06	2.4493e+06	-1909.38	2.53504e+06	-6214.37	2.6343e+06	3411.96	2712089	-2417.73	2726303	740.504	2.85618e+06	-3804.36	51.1658	1.92157e+06	-42477.2	1.63665e+06	-37440.5	1.6319e+06	-68653.2	1.48203e+06	-67992.9	1.62366e+06	-79970	1.69859e+06	-76959.4	1945185	-77702.7	2182546	-52970.2
51.2343	2.69186e+06	8505.69	2.82102e+06	983.238	2.45018e+06	-3580.46	2.53617e+06	-7786.96	2.6344e+06	1711.86	2.71291e+06	-4846.21	2.72822e+06	-882.312	2.86013e+06	-5533.64	51.2602	1.92682e+06	-44527.6	1.63928e+06	-38919.6	1.63833e+06	-73183	1.48945e+06	-72330.9	1.63174e+06	-84799.1	1.70373e+06	-81787.7	1.95334e+06	-81832.2	2187502	-55872.4
51.3284	2.69064e+06	7326.77	2.82122e+06	-389.387	2.44927e+06	-5664.22	2.53703e+06	-9566.7	2.6369e+06	139.785	2.71305e+06	-6994.39	2.72704e+06	-2642.59	2.86144e+06	-7030.55	51.3545	1.93302e+06	-47018	1.64696e+06	-40965.4	1.64766e+06	-78361.6	1.49693e+06	-77309	1.64203e+06	-90292.5	1715166	-87320.2	1.96306e+06	-86708	2.19593e+06	-59359.4
51.4225	2688471	5757.6	2822098	-1899.05	2.45018e+06	-8082.7	2.53602e+06	-11533.3	2.63615e+06	-1336.73	2713850	-8808.38	2.72813e+06	-4547.69	2.85934e+06	-8356.99	51.4488	1.93717e+06	-49911.3	1.64815e+06	-43657.4	1.65547e+06	-84175.4	1.50566e+06	-82967.6	1.64944e+06	-96503	1.72267e+06	-93560.2	1.96944e+06	-92383.4	2.1992e+06	-63465.5
51.5166	2.68884e+06	3746.41	2.82092e+06	-3613.29	2.45286e+06	-10667.8	2.53866e+06	-13673.4	2.63554e+06	-2861.51	2.71693e+06	-10351.1	2.72828e+06	-6608.46	2.86026e+06	-9712.85	51.5431	1.94065e+06	-53046	1652503	-46889	1.66421e+06	-90488.2	1.51426e+06	-89217.7	1.65985e+06	-103339	1.73143e+06	-100348	1.97953e+06	-98741.6	2.20599e+06	-68117.8
51.6107	2689663	1333.56	2.82495e+06	-5603	2.45468e+06	-13216.5	2540251	-15955.6	2.63676e+06	-4622.33	2715813	-11766.3	2.72875e+06	-8819.21	2861584	-11330.3	51.6374	1.94709e+06	-56290.2	1.65782e+06	-50467.7	1.67319e+06	-97143.7	1.5234e+06	-95929.8	1.6722e+06	-110670	1.74228e+06	-107507	1.99146e+06	-105603	2.21537e+06	-73243.2
51.7049	2689569	-1346.7	2824847	-7901.43	2.45549e+06	-15584.8	2.54267e+06	-18334.8	2.63671e+06	-6764.17	2.71775e+06	-13225.8	2.73037e+06	-11125.7	2.86436e+06	-13349.8	51.7317	1950432	-59672.1	1.66366e+06	-54219.9	1.6844e+06	-104058	1.53419e+06	-103029	1682468	-118434	1.75339e+06	-114970	2.0021e+06	-112831	2.22185e+06	-78839.6
51.799	2688410	-4095.91	2.82692e+06	-10502.6	2.4574e+06	-17741.9	2.54464e+06	-20773.3	2637428	-9299.3	2.71714e+06	-14877.4	2732162	-13426	2.86244e+06	-15737.4	51.826	1.95725e+06	-63375.3	1.67016e+06	-58054.3	1.69528e+06	-111254	1544464	-110527	1.695e+06	-126672	1.76459e+06	-122818	2.01276e+06	-120382	2229295	-84967.1
51.8931	2.69325e+06	-6732.72	2.82943e+06	-13361.2	2.45863e+06	-19774.2	2.54666e+06	-23268.4	2.64131e+06	-12104.5	2.71969e+06	-16797.1	2.73165e+06	-15612.4	2867498	-18287.6	51.9203	1.96215e+06	-67625.6	1.67398e+06	-61968	1.70629e+06	-118816	1.55623e+06	-118487	1.70617e+06	-135473	1.77571e+06	-131216	2.0258e+06	-128310	2.23828e+06	-91685.4
51.9872	2693239	-9181.39	2.83038e+06	-16419	2.46107e+06	-21829.9	2547277	-25841.7	2643028	-14983.4	2.72221e+06	-18967.9	2.73809e+06	-17630.9	2.87071e+06	-20730.2	52.0146	1.96811e+06	-72547.4	1.67939e+06	-66017.3	1716582	-126818	1.56778e+06	-126949	1.72221e+06	-144876	1.78834e+06	-140294	2.03803e+06	-136707	2248651	-98959.2
52.0813	2.69277e+06	-11508.8	2835276	-19631.8	2.46371e+06	-24055.6	2.55162e+06	-28509.5	2.64491e+06	-17786.8	2.72426e+06	-21334.4	2.73661e+06	-19531.2	2.87361e+06	-22876.1	52.109	1.97567e+06	-78080.2	1.68832e+06	-70253.9	1.73314e+06	-135258	1.5836e+06	-135885	1.73799e+06	-154801	1804151	-150045	2.05326e+06	-145632	2.25964e+06	-106624
52.1755	2.69325e+06	-13892.3	2.83786e+06	-22998.9	2.46416e+06	-26540.7	2.55493e+06	-31260.7	2.64622e+06	-20480.3	2.72714e+06	-23862.2	2.73809e+06	-21486.2	2.87539e+06	-24722.3	52.2033	1.98642e+06	-83989.9	1.69596e+06	-74684.8	1747567	-144055	1.59803e+06	-145199	1.75473e+06	-165073	1.82096e+06	-160311	2.06955e+06	-155075	2273235	-114434
52.2696	2.69551e+06	-16530.6	2.83973e+06	-26550.5	2468819	-29316.4	2559131	-34073.1	2.65038e+06	-23164.6	2.72691e+06	-26582.9	2740436	-23716	2.87592e+06	-26473	52.2976	1.99273e+06	-89989.7	1.70212e+06	-79301.1	1761845	-153119	1.61199e+06	-154791	1.77174e+06	-175525	1.83611e+06	-170871	2.08443e+06	-164970	2.28404e+06	-122206
52.3637	2.69867e+06	-19555.7	2.84406e+06	-30327.3	2.4721e+06	-32384.4	2.56115e+06	-36965.9	2.65152e+06	-26005.4	2.73085e+06	-29585.6	2.7413e+06	-26417.3	2.8803e+06	-28438.1	52.3919	2.00154e+06	-95887.6	1.71023e+06	-84141.1	1776078	-162439	1.62809e+06	-164604	1.78796e+06	-186097	1.85239e+06	-181579	2.10003e+06	-175232	2.29586e+06	-129930
52.4578	2.70004e+06	-22983.5	2.84774e+06	-34342	2.47454e+06	-35758.9	2.56488e+06	-40033.6	2.65431e+06	-29153.7	2.7346e+06	-32948	2.74701e+06	-29690.2	2.88172e+06	-30896.3	52.4862	2.01154e+06	-101708	1.71898e+06	-89345.3	1.79347e+06	-172122	1.64616e+06	-174649	1.80751e+06	-196860	1.87163e+06	-192443	2.11953e+06	-185786	2.30843e+06	-137793
52.5519	2.70087e+06	-26733.3	2.85406e+06	-38556	2.47899e+06	-39499.3	2.56923e+06	-43421	2.65905e+06	-32691.8	2737396	-36692.4	2.75077e+06	-33532.4	2.88662e+06	-33985.2	52.5805	2.02088e+06	-107676	1.72655e+06	-95135.2	1.81058e+06	-182315	1.66375e+06	-184987	1828245	-207953	1.88848e+06	-203581	2138873	-196564	2.32286e+06	-146065
52.6461	2.70658e+06	-30680.4	2857559	-42916.8	2482248	-43693.4	2.57408e+06	-47273	2.6633e+06	-36608.5	2.74134e+06	-40753.6	2749743	-37852.7	2890437	-37659.9	52.6748	2.02926e+06	-114118	1.73755e+06	-101732	1.83015e+06	-193108	1.68349e+06	-195693	1.85023e+06	-219502	1.91018e+06	-215106	2.15889e+06	-207505	2.33969e+06	-154950
52.7402	2.71014e+06	-34712.2	2864800	-47397.5	2486652	-48411.3	2577445	-51659.8	2.66678e+06	-40839.3	2745960	-45029.1	2.75641e+06	-42513.1	2.89339e+06	-41735.7	52.7691	2.04207e+06	-121294	1.74716e+06	-109254	1850744	-204461	1704886	-206851	1.87182e+06	-231568	1.93377e+06	-227028	2.18156e+06	-218591	2.35465e+06	-164484
52.8343	2712392	-38778.8	2.87088e+06	-52042.6	2.49141e+06	-53668.4	2.58476e+06	-56550.1	2.67148e+06	-45300.3	2751392	-49407	2.76237e+06	-47339.1	2.90111e+06	-45978.8	52.8635	2.05411e+06	-129287	1.76001e+06	-117675	1.87373e+06	-216238	1726197	-218559	1.89758e+06	-244148	1.95684e+06	-239285	2.2035e+06	-229882	2.37365e+06	-174554
52.9284	2717994	-42914.6	2.87349e+06	-56955.2	2.49982e+06	-59401.8	2589973	-61826.2	2.67887e+06	-49910.9	2.75715e+06	-53829.4	2.76756e+06	-52190.7	2.90564e+06	-50189.1	52.9578	2.06847e+06	-137995	1.7724e+06	-126832	1.89384e+06	-228305	1.74754e+06	-230912	1.921e+06	-257217	1.97944e+06	-251833	2.22448e+06	-241520	2390025	-184980
53.0225	2.72068e+06	-47235.4	2.88149e+06	-62227.8	2.50506e+06	-65511.8	2.59738e+06	-67344.1	2.6821e+06	-54610.1	2759934	-58305.2	2.77508e+06	-57027.8	2.91122e+06	-54269	53.0521	2.08206e+06	-147228	1.78652e+06	-136510	1.9189e+06	-240624	1.77296e+06	-243960	1.94817e+06	-270739	2.00376e+06	-264739	2.25119e+06	-253664	2.41244e+06	-195606
53.1167	2.72592e+06	-51895.2	2.89077e+06	-67882.4	2510901	-71895.5	2.60477e+06	-72997.4	2.68888e+06	-59359.4	2.76841e+06	-62905.7	2.77655e+06	-61960.5	2.91691e+06	-58255.5	53.1464	2.09592e+06	-156820	1.80077e+06	-146525	1.94298e+06	-253269	1.79921e+06	-257658	1.9775e+06	-284671	2.03137e+06	-278155	2.27747e+06	-266388	2.43137e+06	-206370
53.2108	2.73186e+06	-57037.6	2.89901e+06	-73875.8	2517838	-78462.9	2612201	-78755.8	2698597	-64163.3	2774086	-67745.2	2783701	-67204.7	2.92401e+06	-62289.1	53.2407	2110877	-166694	1.81705e+06	-156789	1.96872e+06	-266358	1.82566e+06	-271843	2.00506e+06	-298958	2.05763e+06	-292200	2302517	-279617	2.45114e+06	-217303
53.3049	2737423	-62758.7	2906763	-80151.6	2.52889e+06	-85151.1	2618987	-84673.4	2.70238e+06	-69079.6	2.78032e+06	-72941	2.79038e+06	-72952.3	2.92846e+06	-66556	53.335	2.12909e+06	-176840	1.83153e+06	-167324	1995413	-279957	1.85421e+06	-286277	2.03521e+06	-313531	2.088e+06	-306842	2.33295e+06	-293144	2.47441e+06	-228506
53.399	2.74355e+06	-69087.4	2916714	-86711.1	2.53633e+06	-91920.8	2628997	-90845.1	2.71004e+06	-74226.1	2788303	-78579.4	2.7981e+06	-79242.4	2.93738e+06	-71218.6	53.4293	2147938	-187284	1.8498e+06	-178222	2.02441e+06	-294006	1.88505e+06	-300737	2.06735e+06	-328302	2118445	-321867	2.36264e+06	-306713	2.49845e+06	-240096
53.4931	2.75142e+06	-75980.7	2.92436e+06	-93605.6	2547483	-98787.1	2.63816e+06	-97349.3	2.72002e+06	-79745.1	2.79508e+06	-84682.2	2810009	-85937.2	2.94493e+06	-76369.5	53.5237	2.16333e+06	-198064	1.86894e+06	-189605	2.05565e+06	-308320	1.91455e+06	-315100	2.10216e+06	-343155	2.15106e+06	-336956	2.39433e+06	-320132	2522996	-252171
53.5873	2757999	-83338.4	2.9346e+06	-100882	2.55553e+06	-105851	2.64847e+06	-104225	2.72658e+06	-85755.1	2.80453e+06	-91201.9	2816698	-92812.3	2.95371e+06	-82021.1	53.618	2.18389e+06	-209233	1.88875e+06	-201575	2.08743e+06	-322652	1.94843e+06	-329374	2.13603e+06	-357968	2.18479e+06	-351810	2.42397e+06	-333338	2.54717e+06	-264785
53.6814	2769500	-91019.1	2.95009e+06	-108516	2.5656e+06	-113277	2.6587e+06	-111465	2.73688e+06	-92298.5	2.81559e+06	-98041.7	2.8263e+06	-99713.5	2.96251e+06	-88133.9	53.7123	2.20567e+06	-220864	1.90824e+06	-214216	2.11961e+06	-336796	1.98022e+06	-343668	2.17217e+06	-372637	2.21876e+06	-366254	2457297	-346372	2574946	-277920
53.7755	2.77772e+06	-98892.5	2.96147e+06	-116402	2577936	-121229	2.67073e+06	-119050	2.74618e+06	-99326.2	2.82543e+06	-105113	2.83775e+06	-106630	2.97177e+06	-94621.3	53.8066	2226967	-233028	1.93138e+06	-227603	2.1522e+06	-350664	2.01599e+06	-358122	2.20919e+06	-387122	2.25402e+06	-380276	2.49304e+06	-359316	2.60453e+06	-291480
53.8696	2788283	-106881	2.97166e+06	-124397	2.58941e+06	-129797	2683036	-126977	2.75972e+06	-106716	2.83386e+06	-112381	2.84616e+06	-113676	2.98198e+06	-101367	53.9009	2.24918e+06	-245793	1.95544e+06	-241814	2.18893e+06	-364312	2.05157e+06	-372843	2.248e+06	-401464	2.29155e+06	-394024	2.5292e+06	-372227	2.63412e+06	-305296
53.9638	2.79825e+06	-115002	2.98806e+06	-132365	2.60542e+06	-138950	2.69675e+06	-135267	2.77037e+06	-114328	2.84636e+06	-119879	2858532	-120991	2.99442e+06	-108227	53.9952	2.27441e+06	-259197	1.97987e+06	-256923	2223536	-377877	2.09e+06	-387869	2.28656e+06	-415761	2.32825e+06	-407745	2.56251e+06	-385126	2.66395e+06	-319158
54.0579	2.81141e+06	-123359	3.00185e+06	-140204	2.61753e+06	-148574	2708494	-143945	2.78184e+06	-122051	2.86004e+06	-127671	2.87291e+06	-128661	3.00809e+06	-115066	54.0895	2.298e+06	-273243	2.00534e+06	-272969	2.26048e+06	-391497	2.12972e+06	-403167	2.32774e+06	-430104	2.36808e+06	-421684	2.60267e+06	-398010	2697864	-332864
54.152	2824495	-132112	3.01808e+06	-147824	2.63434e+06	-158517	2.72667e+06	-153020	2.79787e+06	-129835	2.8715e+06	-135802	2885789	-136699	3.02016e+06	-121819	54.1838	2.32717e+06	-287853	2.03461e+06	-289904	2.3004e+06	-405216	2.16835e+06	-418634	2.37075e+06	-444505	2406416	-435969	2.64016e+06	-410839	2.73036e+06	-346255
54.2461	2834623	-141394	3.03411e+06	-155169	2.65008e+06	-168646	2.7407e+06	-162452	2.80965e+06	-137683	2.88582e+06	-144272	2.89889e+06	-145072	3031936	-128537	54.2782	2.35445e+06	-302838	2.06654e+06	-307576	2.33993e+06	-418953	2.21121e+06	-434104	2.41471e+06	-458857	2.44964e+06	-450498	2681036	-423510	2.76556e+06	-359219
54.3402	2.85172e+06	-151262	3.05232e+06	-162288	2.66795e+06	-178865	2.75904e+06	-172158	2.82627e+06	-145638	2902040	-153038	2914252	-153750	3.04622e+06	-135370	54.3725	2386651	-317922	2.09843e+06	-325744	2383313	-432542	2.25888e+06	-449355	2.46152e+06	-472937	2.4965e+06	-464927	2.72359e+06	-435821	2.80204e+06	-371685
54.4344	2866338	-161647	3.0709e+06	-169392	2.6869e+06	-189121	2.77613e+06	-182040	2.84097e+06	-153779	2.91673e+06	-162051	2.93037e+06	-162695	3.06126e+06	-142509	54.4668	2.41867e+06	-332821	2.13149e+06	-344158	2.42549e+06	-445808	2.30166e+06	-464152	2.50679e+06	-486414	2.54183e+06	-478769	2766585	-447498	2.83934e+06	-383628
54.5285	2884955	-172389	3.08396e+06	-176836	2705334	-199411	2.7951e+06	-192026	2.85861e+06	-162208	2.93364e+06	-171281	2.94684e+06	-171850	3.07666e+06	-150082	54.5611	2.4483e+06	-347351	2.16823e+06	-362641	2468444	-458645	2.34746e+06	-478285	2.55488e+06	-498826	2.5854e+06	-491564	2.80935e+06	-458216	2876075	-395066
54.6226	2.90152e+06	-183301	3.09848e+06	-184984	2.72582e+06	-209786	2816439	-202092	2.87471e+06	-171026	2.94933e+06	-180720	2.96481e+06	-181100	3.09219e+06	-158100	54.6554	2.48449e+06	-361477	2.20609e+06	-381137	2513144	-471023	2.39596e+06	-491609	2.60317e+06	-509521	2.63224e+06	-502993	2.85241e+06	-467587	2.91496e+06	-406017
54.7167	2920131	-194251	3.12503e+06	-194038	2.74564e+06	-220335	2.83529e+06	-212267	2.8911e+06	-180273	2970106	-190346	2.98383e+06	-190295	3110468	-166448	54.7497	2.51936e+06	-375290	2.2444e+06	-399691	2.56111e+06	-482910	2.44704e+06	-504006	2655991	-517687	2.68215e+06	-512825	2.89966e+06	-475107	2.95621e+06	-416438
54.8108	2.93926e+06	-205193	3.14636e+06	-203964	2.76865e+06	-231152	2855387	-222593	2.91297e+06	-189867	2988040	-200100	3.00347e+06	-199285	3.12915e+06	-174927	54.844	2.55474e+06	-388939	2284943	-418376	2.6074e+06	-494166	2.49497e+06	-515309	2.70689e+06	-522590	2728822	-520767	2944870	-480141	2.99767e+06	-426118
54.905	2.96034e+06	-216141	3.16997e+06	-214571	2791855	-242278	2.88145e+06	-233070	2.93299e+06	-199585	3.00793e+06	-209867	3.02309e+06	-207962	3.14767e+06	-183306	54.9383	2.59258e+06	-402555	2.3265e+06	-437203	2653311	-504453	2.54317e+06	-525198	2.75535e+06	-524045	2775857	-526365	2.9898e+06	-482134	3.0355e+06	-434583
54.9991	2.98097e+06	-227104	3.19253e+06	-225660	2.8161e+06	-253676	2.90376e+06	-243619	2.95721e+06	-209116	3.03149e+06	-219505	3.04449e+06	-216289	3.16907e+06	-191397	55.0327	2629472	-416221	2.37246e+06	-456072	2.70478e+06	-513225	2.59626e+06	-533128	2809874	-522886	2.82808e+06	-529165	3.03711e+06	-481039	3.0799e+06	-441087
55.0932	3.00465e+06	-238034	3202436	-237085	2.8411e+06	-265229	2.92857e+06	-254070	2.97683e+06	-218192	3052003	-228893	3.06521e+06	-224290	3.18678e+06	-199095	55.127	2.66982e+06	-429939	2.41808e+06	-474778	2752811	-519789	2.64682e+06	-538396	2.83065e+06	-521028	2.87775e+06	-529126	3084489	-477774	3.12333e+06	-444740
55.1873	3.0287e+06	-248850	3.24226e+06	-248642	2867596	-276754	2.9546e+06	-264181	2.99994e+06	-226678	3.07333e+06	-237967	3.08755e+06	-232021	3.21132e+06	-206388	55.2213	2709976	-443608	2.46372e+06	-493074	2.80108e+06	-523459	2.70044e+06	-540411	2.88279e+06	-520881	2.9272e+06	-527083	3103079	-474310	3.16547e+06	-444863
55.2814	3.05211e+06	-259479	3.26512e+06	-259993	2.8953e+06	-288051	2980590	-273629	3022152	-234582	3099627	-246721	3110082	-239526	3.22982e+06	-213334	55.3156	2.75268e+06	-457006	2515594	-510749	2.85031e+06	-523796	2.75349e+06	-539183	2935266	-524295	2.95062e+06	-524773	3148571	-473061	3207764	-441510
55.3756	3.07701e+06	-269892	3.30166e+06	-270721	2.92387e+06	-298924	3007213	-282004	3.04536e+06	-241943	3.1195e+06	-255122	3.13356e+06	-246806	3.25201e+06	-220001	55.4099	2797037	-469806	2.56415e+06	-527650	2.90103e+06	-520935	2.80595e+06	-535730	2.98748e+06	-531664	3.00116e+06	-524256	3.19511e+06	-475759	3.25131e+06	-435884
55.4697	3.10229e+06	-280093	3.32391e+06	-280581	2.95262e+06	-309213	3.0352e+06	-288816	3.07251e+06	-248702	3145593	-263010	3.15638e+06	-253802	3.27491e+06	-226410	55.5042	2.84294e+06	-481652	2617140	-543642	2.95155e+06	-515846	2830046	-532036	3.0388e+06	-541774	3.05548e+06	-526902	3239351	-482433	3.26596e+06	-430264
55.5638	3131024	-290073	3.34272e+06	-289670	2.98395e+06	-318799	3067334	-293635	3097811	-254603	3.17371e+06	-270044	3.18433e+06	-260402	3.30121e+06	-232508	55.5985	2.88557e+06	-492259	2670043	-558521	2.97757e+06	-510323	2.87643e+06	-530336	3090288	-552469	3.1034e+06	-532639	3.29491e+06	-491259	3.3065e+06	-427227
55.6579	3.15717e+06	-299742	3376881	-298344	3.01243e+06	-327592	3.09388e+06	-296351	3.12271e+06	-259220	3.19897e+06	-275728	3.20741e+06	-266462	3.32362e+06	-238192	55.6928	2.93129e+06	-501452	2724723	-571921	3.02621e+06	-506488	2.94514e+06	-532039	3.15241e+06	-561670	3.15914e+06	-539984	3343592	-499438	3.34896e+06	-428462
55.752	3188442	-308918	3.40925e+06	-306912	3.04402e+06	-335473	3.12584e+06	-297460	3.14792e+06	-262087	3.2264e+06	-279589	3.23186e+06	-271825	3.34731e+06	-243362	55.7872	2976701	-509081	2.77982e+06	-583247	3073646	-505878	2.99071e+06	-536948	3.19439e+06	-568108	3205567	-546864	3.39506e+06	-504579	3.39422e+06	-433868
55.8462	3.21604e+06	-317349	3.44911e+06	-315360	3.07763e+06	-342242	3145660	-298155	3.17549e+06	-262925	3251985	-281423	3259778	-276298	3.37214e+06	-247937	55.8815	3.02525e+06	-514854	2.83707e+06	-591714	3.11487e+06	-508580	3.04043e+06	-543340	3.24899e+06	-571458	3.25393e+06	-551615	3.42273e+06	-505689	3.4427e+06	-441584
55.9403	3247142	-324725	3.46748e+06	-323332	3110139	-347583	3.16173e+06	-300008	3.2035e+06	-261888	3.27927e+06	-281489	3.28564e+06	-279609	3.39717e+06	-251841	55.9758	3.07357e+06	-518202	2.89415e+06	-596575	3.17962e+06	-513016	3.09785e+06	-548827	3306304	-571984	3.30781e+06	-553503	3.47692e+06	-503201	3.48654e+06	-448962
56.0344	3277044	-330680	3.50586e+06	-330341	3141151	-351099	3193409	-304310	3231809	-259737	3305413	-280514	3.31113e+06	-281381	3423140	-254953	56.0701	3118942	-518343	2.95502e+06	-597549	3.22828e+06	-516616	3.15098e+06	-551453	3.35585e+06	-570086	3.35345e+06	-552612	3.5222e+06	-498204	3.52184e+06	-453837
56.1285	3.30652e+06	-334760	3.53687e+06	-336047	3.17517e+06	-352426	3.22733e+06	-311400	3.23447e+06	-257717	3312800	-279464	3.33812e+06	-281164	3.44781e+06	-257098	56.1644	3.16889e+06	-514626	3.0122e+06	-595299	3.27491e+06	-517085	3.20294e+06	-550372	3412040	-566017	3.40755e+06	-549319	3.5715e+06	-491542	3562961	-455239
56.2226	3.33907e+06	-336474	3.57954e+06	-340417	3.2065e+06	-351407	3259002	-320393	3.26483e+06	-257138	3349073	-279136	3364985	-278592	3.47617e+06	-258096	56.2587	3.21446e+06	-507047	3.04784e+06	-591584	3316953	-513471	3249091	-545889	3.45733e+06	-559838	3.44709e+06	-543822	3.60401e+06	-483440	3612449	-453285
56.3168	3.37116e+06	-335459	3.6043e+06	-343714	3239219	-348303	3290735	-329554	3.28432e+06	-258771	3.37781e+06	-279839	3.39095e+06	-273628	3.49957e+06	-257848	56.353	3.26421e+06	-496702	3.09938e+06	-588790	3.36338e+06	-506396	3.29769e+06	-539004	3.51217e+06	-551469	3.51013e+06	-535985	3.66288e+06	-473705	3.65123e+06	-448560
56.4109	3.40244e+06	-331782	3.63174e+06	-346297	3.27384e+06	-343893	3.33152e+06	-337100	3.32548e+06	-262447	3.40012e+06	-281329	3.41663e+06	-266798	3.52264e+06	-256387	56.4473	3.27723e+06	-485801	3.16164e+06	-588910	3.40406e+06	-497404	3343870	-530751	3554059	-540739	3.54534e+06	-525507	3.69389e+06	-462207	3.68652e+06	-441607
56.505	3434536	-326183	3.66363e+06	-348312	3.28867e+06	-339378	3.36765e+06	-341954	3346359	-267140	3.42592e+06	-283047	3.43124e+06	-259217	3.54788e+06	-253826	56.5416	3.33127e+06	-477050	3218061	-592525	3448801	-487888	3.4007e+06	-521704	3617208	-527493	3.60133e+06	-512308	3728488	-449153	3743276	-432749
56.5991	3.44118e+06	-320029	3.70459e+06	-349414	3.3141e+06	-336011	3372582	-343989	3375741	-271463	3.45656e+06	-284435	3446366	-252319	3570388	-250217	56.636	3368337	-472556	3.27217e+06	-598423	3.49865e+06	-478317	3.44402e+06	-511789	3.65424e+06	-511796	3.63587e+06	-496799	3.77208e+06	-434979	3.75259e+06	-422188
56.6933	3.47514e+06	-314898	3.74927e+06	-348756	3361439	-334582	3.4166e+06	-343704	3.3939e+06	-274238	3.47361e+06	-285102	3470981	-247316	3.59583e+06	-245403	56.7303	3.41607e+06	-472824	3.34157e+06	-604140	3534700	-468149	3.48895e+06	-500452	3.69446e+06	-494137	3.66639e+06	-479878	3.81007e+06	-420055	3.80504e+06	-410043
56.7874	3503975	-311948	3.77594e+06	-345355	3.37894e+06	-335033	3.4603e+06	-341635	3.42716e+06	-274780	3.50212e+06	-284726	3.50198e+06	-244649	3621424	-238988	56.8246	3.45897e+06	-476438	3.40077e+06	-607110	3.58771e+06	-456376	3529719	-487023	3730246	-475409	3718267	-462569	3.84303e+06	-404416	3.84628e+06	-396340
56.8815	3.53731e+06	-311472	3.80457e+06	-338629	3.41643e+06	-336427	3488705	-338010	3.45809e+06	-272855	3.53354e+06	-282906	3.51265e+06	-243738	3.64286e+06	-230486	56.9189	3.50671e+06	-480613	3.44625e+06	-605717	3.61847e+06	-442270	3582120	-471064	3.7715e+06	-456564	3754731	-445559	3.8762e+06	-387804	3.87643e+06	-381052
56.9756	3558117	-312886	3.83639e+06	-328801	3.45287e+06	-337281	3.51486e+06	-332803	3.47943e+06	-268537	3.56344e+06	-279139	3.54275e+06	-243162	3.66402e+06	-219622	57.0132	3556663	-482315	3.49655e+06	-599700	3.64679e+06	-425869	3.61278e+06	-452591	3.81169e+06	-438120	3785342	-428897	3.90732e+06	-369873	3.89551e+06	-364299
57.0697	3.59962e+06	-315118	3.86233e+06	-316863	3.47644e+06	-336102	3537263	-325989	3.50468e+06	-262097	3.58347e+06	-273059	3.57348e+06	-241205	3.68205e+06	-206656	57.1075	3593570	-479360	3.56016e+06	-589795	3.69037e+06	-407949	3.65194e+06	-432138	3.8517e+06	-419915	3.82076e+06	-412056	3.9382e+06	-350431	3.93189e+06	-346490
57.1639	3.60945e+06	-317038	3890953	-304197	3.51086e+06	-331853	3.56606e+06	-317674	3526022	-253963	3.59837e+06	-264700	3.58898e+06	-236491	3.69964e+06	-192534	57.2018	3.6375e+06	-471005	3.60603e+06	-576950	3.71852e+06	-389595	3.68145e+06	-410621	3.88601e+06	-401343	3858169	-394220	3.96287e+06	-329572	3.95719e+06	-328269
57.258	3.64788e+06	-317631	3914701	-292041	3.54136e+06	-324240	3.5998e+06	-307980	3.53871e+06	-244563	3.62914e+06	-254583	3.60525e+06	-228484	3.70922e+06	-178732	57.2962	3673366	-457880	3658948	-561713	3.7551e+06	-371697	3.71716e+06	-389049	3.91428e+06	-381853	3.89566e+06	-374715	3992537	-307660	3991249	-310234
57.3521	3674829	-315942	3.92922e+06	-281062	3.56313e+06	-313737	3.62972e+06	-296920	3.56963e+06	-234127	3.63959e+06	-243498	3.63235e+06	-217620	3706182	-166749	57.3905	3707933	-441493	3.70985e+06	-544130	3.78157e+06	-354677	3.75328e+06	-368158	3.94215e+06	-361339	3.92055e+06	-353362	4.00639e+06	-285251	4.00299e+06	-292685
57.4462	3.71121e+06	-311036	3964709	-271149	3.59023e+06	-301376	3.64854e+06	-284441	3.58858e+06	-222558	3.66509e+06	-232133	3.63845e+06	-205085	3.73894e+06	-157485	57.4848	3.7443e+06	-423552	3.75054e+06	-524094	3.80637e+06	-338430	3.77015e+06	-348159	3.96961e+06	-340113	3931153	-330650	4.02968e+06	-263010	4030509	-275600
57.5403	3.73095e+06	-302190	3.98819e+06	-261495	3605141	-288333	3.66678e+06	-270603	3.61231e+06	-209590	3679422	-220778	3647777	-192289	3745343	-150786	57.5791	3.77433e+06	-405392	3.79417e+06	-501760	3.83173e+06	-322376	3.80496e+06	-328713	3999593	-318614	3.96102e+06	-307568	4.0494e+06	-241587	4054725	-258763
57.6345	3766015	-289254	4.01857e+06	-250935	3.63226e+06	-275405	3.68627e+06	-255670	3.62541e+06	-195154	3.70236e+06	-209291	3.67572e+06	-180259	3.76494e+06	-145494	57.6734	3.80087e+06	-387595	3823744	-477620	3.86545e+06	-305520	3.83172e+06	-309103	4.02306e+06	-297060	3.98849e+06	-285121	4.0602e+06	-221474	4.06899e+06	-241887
57.7286	3.77009e+06	-272846	4.03231e+06	-238465	3.65174e+06	-262612	3.71771e+06	-240004	3.63602e+06	-179655	3.71362e+06	-197257	3.67484e+06	-169215	3786543	-139957	57.7677	3841716	-369904	3.86728e+06	-452194	3.89573e+06	-286667	3.85939e+06	-288531	4.03501e+06	-275321	4.00228e+06	-263770	4080727	-202827	4090998	-224620
57.8227	3793478	-254181	4.05008e+06	-223639	3681051	-249184	3.72535e+06	-223859	3642920	-163936	3733927	-184230	3.6997e+06	-158526	3.78244e+06	-132740	57.862	3.86848e+06	-351410	3.913e+06	-425667	3.91415e+06	-264905	3.87401e+06	-266433	4.06958e+06	-253025	4.03157e+06	-243220	4.09017e+06	-185363	4.10436e+06	-206539
57.9168	3807455	-234551	4.07105e+06	-206710	3.70185e+06	-234012	3.74749e+06	-207282	3657652	-148854	3.74226e+06	-169926	3716656	-147091	3803932	-123135	57.9563	3.90694e+06	-331109	3.94571e+06	-397866	3.92377e+06	-240164	3893760	-242742	4.0824e+06	-229787	4.03197e+06	-222626	4.1114e+06	-168383	4.12661e+06	-187174
58.0109	3.84092e+06	-214852	4.08685e+06	-188401	3.72277e+06	-216377	3.75763e+06	-190190	3.67739e+06	-134820	3.75652e+06	-154310	3.7241e+06	-133940	3810168	-111241	58.0507	3.91054e+06	-308549	3959890	-368669	3.93461e+06	-213469	3.91476e+06	-218006	4.09499e+06	-205477	4.06365e+06	-201105	4121427	-151033	4.12755e+06	-166218
58.1051	3.84261e+06	-195457	4095562	-169515	3.73183e+06	-196505	3.7783e+06	-172586	3.67851e+06	-121589	3.77019e+06	-137578	3.72794e+06	-118729	3817931	-97716.8	58.145	3.94056e+06	-284221	3.99246e+06	-338456	3.95358e+06	-186598	3.91956e+06	-193278	4.10663e+06	-180422	4.07244e+06	-178250	4.12466e+06	-132675	4153842	-143773
58.1992	3.85674e+06	-176441	4.10483e+06	-150581	3.72922e+06	-175562	3.78899e+06	-154715	3.69258e+06	-108472	3.77264e+06	-120098	3.73957e+06	-101915	3.82045e+06	-83415.7	58.2393	3.94989e+06	-259351	4.01007e+06	-308149	3.95957e+06	-161316	3.92854e+06	-169765	4.11024e+06	-155410	4.07612e+06	-154391	4139808	-113262	4141383	-120546
58.2933	3.87258e+06	-157879	4.12752e+06	-131737	3.75212e+06	-155094	3.79299e+06	-137062	3.69954e+06	-94749.2	3.78275e+06	-102287	3.73649e+06	-84466.7	3.8271e+06	-69094.7	58.3336	3.96308e+06	-235158	4.02855e+06	-278752	3.96451e+06	-138648	3.93663e+06	-148354	4.12524e+06	-131452	4.07256e+06	-130539	4133536	-93377.8	4.14461e+06	-97745
58.3874	3.87272e+06	-139941	4129565	-112828	3.76088e+06	-136255	3798258	-120178	3.70728e+06	-80085.5	3775635	-84501.3	3.74188e+06	-67408.7	3.82832e+06	-55264.4	58.4279	3.99846e+06	-212126	4058110	-250765	3.97986e+06	-118658	3.95474e+06	-129202	4.12202e+06	-109407	4.09016e+06	-107971	4.13287e+06	-73965.6	4.15648e+06	-76668.2
58.4815	3885572	-122723	4.13022e+06	-93692.8	3766787	-119353	3.80787e+06	-104357	3.7112e+06	-64687.5	3.79898e+06	-66983.9	3.74778e+06	-51437.4	3.83083e+06	-42169.5	58.5222	4.00344e+06	-189836	4067277	-223951	3.98773e+06	-100697	3960290	-111660	4.13382e+06	-89675.3	4089554	-87673.5	4.14799e+06	-55805.2	4.15779e+06	-58175.3
58.5757	3.89475e+06	-106056	4.15106e+06	-74459.4	3781208	-103966	3.81674e+06	-89408.2	3.70422e+06	-49176.4	3794794	-49912.4	3.74902e+06	-36853.8	3833943	-29825.3	58.6165	4008382	-167482	4.07952e+06	-197612	3.97979e+06	-83944.2	3967663	-94614.8	4.1351e+06	-72130.1	4.09431e+06	-69948.6	4.14045e+06	-39132.6	4.15011e+06	-42364.4
58.6698	3.90626e+06	-89525.6	4.13964e+06	-55683.6	3.78554e+06	-89399.9	3.82241e+06	-74674.9	3.70861e+06	-34256.7	3.78875e+06	-33514.8	3.7475e+06	-23759.4	3.83555e+06	-18108.5	58.7108	4.01593e+06	-144593	4.09013e+06	-171105	3.99737e+06	-67829	3.96646e+06	-77108.2	4.138e+06	-56282.9	4.09435e+06	-54412	4144717	-23627.8	4.16337e+06	-28672.5
58.7639	3.90182e+06	-72725.4	4141822	-38221.1	3.78008e+06	-75139	3.83203e+06	-59394.4	3.71167e+06	-20371.9	3.78488e+06	-18110.4	3.74774e+06	-12264.3	3.82676e+06	-6814.88	58.8052	4.03032e+06	-121428	4.10512e+06	-144267	3.99239e+06	-52205.7	3.97307e+06	-58847.6	4.13805e+06	-41515.3	4.10229e+06	-40368.4	4142242	-8770.36	4158396	-16290.5
58.858	3.9102e+06	-55564	4.13823e+06	-22831.5	3789490	-60951.6	3.82828e+06	-43180.9	3.70862e+06	-7539.04	3.78894e+06	-4006.99	3735715	-2486.71	3826298	4283	58.8995	4.02444e+06	-98791.9	4106863	-117517	3.98484e+06	-37218.1	3.96502e+06	-40332.9	4.13334e+06	-27244.2	4.09043e+06	-27222.4	4.13525e+06	5726	4.15652e+06	-4625.29
58.9521	3909508	-38359.4	4.13798e+06	-9727.31	3.79641e+06	-46743.2	3.82538e+06	-26305.6	3710770	4530.63	3.7866e+06	8661.52	3.74118e+06	5684.89	3.83452e+06	15360.8	58.9938	4.02946e+06	-77518.7	4102212	-91686.3	3.99674e+06	-23035.3	3.97076e+06	-22562.6	4.14235e+06	-13002.5	4.09526e+06	-14666.8	4.13289e+06	19738.5	4.14464e+06	6548.81
59.0463	3.8951e+06	-21640.1	4.14381e+06	1669.26	3.79429e+06	-32359.5	3.82032e+06	-9585.72	3.70791e+06	16100.2	3.7831e+06	20019.6	3741426	12834.3	3.82466e+06	26429.7	59.0881	4.03468e+06	-58055.9	4.10389e+06	-67645.7	3.98689e+06	-9597.11	3.96134e+06	-6549.05	4140031	1491.46	4.09105e+06	-2566.03	4.11907e+06	32922.7	4148111	17261.9
59.1404	3.91297e+06	-5822	4.147e+06	12524.5	3791023	-17584.6	3.81962e+06	6034.09	3.7002e+06	27117.6	3.77751e+06	30356.1	3.73709e+06	20011.2	3812623	37217.1	59.1824	4034024	-40379.9	4111879	-45915.3	3.99505e+06	3384.35	3.95916e+06	7126.6	4.12215e+06	16255.1	4091329	9207.39	4125437	45045.2	4.1465e+06	27640
59.2345	3.8985e+06	9042.81	4.13912e+06	24044	3.79778e+06	-2317.5	3.81787e+06	19922.6	3691274	36932.1	3.76951e+06	39779.2	3.74444e+06	28319.9	3.81132e+06	47456.9	59.2767	4.03391e+06	-24171.2	4.10976e+06	-26422	3.98316e+06	16210.6	3.95378e+06	18544.8	4.12294e+06	31013.3	4091720	20808.8	4.11731e+06	56227.2	4.14734e+06	37967.4
59.3286	3900423	23223.3	4138112	36841.3	3.7902e+06	13260	3812172	31926.1	3.68895e+06	45254.4	3.76954e+06	48535.7	3728189	38076.7	3.79978e+06	56440.1	59.371	4.02595e+06	-9051.41	4.10885e+06	-8633.64	3.97898e+06	28885.5	3956927	28389.1	4.11912e+06	45336	4.07561e+06	32303.1	4099265	66502.1	4.13296e+06	48440.6
59.4227	3896195	36787.7	4.12499e+06	50190.9	3776029	28671.4	3.80576e+06	41340.7	3.67856e+06	52162.8	3.76141e+06	56753.1	3.73087e+06	48813.6	3.7873e+06	63602.2	59.4653	4.02635e+06	5269.47	4100013	8061.79	3.97142e+06	41011.6	3954796	37619.8	4.10736e+06	58808.9	4.06899e+06	43579.6	4.10144e+06	76544.3	4.12303e+06	58617.7
59.5169	3.88507e+06	49449.2	4115137	62659.9	3.77877e+06	42705.2	3.79876e+06	49443.2	3.67402e+06	58185.5	3744170	64492.9	3.7126e+06	59448.1	3.79376e+06	69130.5	59.5597	4.02452e+06	18963.7	4.09652e+06	23944.4	3.96057e+06	51982.2	3.93905e+06	46973.2	4.0952e+06	70932.8	4066105	54407.2	4.08554e+06	86347.3	4.10757e+06	68026.3
59.611	3.87767e+06	61673.5	4110678	74167.1	3.76697e+06	54643.7	3.79666e+06	56413.7	3.68027e+06	64289.9	3747258	71847.6	3.69529e+06	68335	3.7826e+06	73641.7	59.654	4.02564e+06	32054.9	4.09083e+06	38860.9	3.95952e+06	61458.5	3.93613e+06	56559.4	4.09619e+06	81962.5	4.0622e+06	64580.2	4.07811e+06	95444.6	4.10678e+06	76284.1
59.7051	3.8685e+06	73079.6	4.1003e+06	83981	3.76302e+06	65212.3	3.77928e+06	62315.8	3.66869e+06	71330.1	3.74975e+06	78846.2	3693824	74279.4	3777366	77841.1	59.7483	3.99938e+06	44408.3	4.07472e+06	52436.2	3950945	69616.8	3.92274e+06	66038.7	4.08123e+06	91693.2	4052896	73942.4	4.05992e+06	103075	4106329	83370.4
59.7992	3.85803e+06	83313.1	4.08433e+06	91840.1	3.75256e+06	74340.8	3.77974e+06	67250.5	3.66041e+06	79439	3.71956e+06	85306.7	3.68832e+06	77132	3.7552e+06	82136.7	59.8426	3999441	55767.9	4.08193e+06	64358.7	3.94191e+06	76670.7	3.91637e+06	74534.3	4.06024e+06	99731.5	4.04106e+06	82178.7	4.04369e+06	108541	4098965	89772.4
59.8934	3.85243e+06	92178.9	4.08929e+06	97858.4	3.74145e+06	81991.3	3.76949e+06	71475.3	3.64014e+06	87800.8	3713000	90830.3	3.68641e+06	77833.1	3759232	86496	59.9369	4.00206e+06	65632.8	4.06569e+06	74555.2	3.93438e+06	83220.8	3.90391e+06	81158.6	4044947	105754	4.0131e+06	88883.4	4.04658e+06	111617	4071783	96014.5
59.9875	3839396	99634.2	4.06753e+06	102352	3.73374e+06	88111.4	3768649	75421.7	3.62394e+06	95022.1	3704457	94999.9	3.6811e+06	77909.5	3.75096e+06	90568.7	60.0312	3.98663e+06	74047.4	4.04672e+06	83287.6	3.9286e+06	89532.2	3.90414e+06	85945.4	4.04726e+06	109923	4.02389e+06	93752.2	4.0315e+06	112782	4.06394e+06	102156
60.0816	3826476	105716	4.05005e+06	105722	3.71553e+06	92717.3	3.74903e+06	79583.5	3618098	99932.4	3.6985e+06	97696.5	3.66192e+06	78749.7	3.72669e+06	93957	60.1255	3971659	81092.2	4050690	90783	3.90889e+06	95287.9	3.8895e+06	89563	4040659	113084	4.01368e+06	96930.9	4.01364e+06	113150	4.06113e+06	107691
60.1757	3812540	110507	4.04687e+06	108496	3.71013e+06	96081	3.74814e+06	84353.9	3609224	102263	3.69139e+06	99246.4	3666182	81084.3	3.72713e+06	96464.1	60.2198	3.97048e+06	86801.9	4.03637e+06	97240.6	3.90049e+06	99736.4	3.88161e+06	92953.1	4.0312e+06	116394	4005210	99102	4.01954e+06	114039	4.04449e+06	111944
60.2698	3.80509e+06	114180	4.04557e+06	111317	3707004	98785	3.74057e+06	89868	3.61305e+06	102762	3.681e+06	100295	3.64728e+06	84870.9	3.71925e+06	98165.1	60.3141	3.9511e+06	91293.8	4024324	102817	3.88976e+06	102146	3.87502e+06	96860.7	4003022	120586	3987943	101140	4001792	116408	4030985	114566
60.364	3.79799e+06	117060	4.03559e+06	114791	3700862	101551	3725545	95894.3	3.59519e+06	102628	3.67106e+06	101472	3.65409e+06	89498.1	3.70971e+06	99330.9	60.4085	3.94715e+06	94898.4	4.0049e+06	107695	3.88128e+06	102350	3.86271e+06	101524	3.99374e+06	125427	3.97808e+06	103615	3.98623e+06	120414	4.01654e+06	115759
60.4581	3782333	119582	4013749	119147	3682475	104894	3.7191e+06	101845	3589459	102742	3.65453e+06	103110	3.62267e+06	94134.2	3.69764e+06	100257	60.5028	3.94659e+06	98263.1	4.00642e+06	112112	3875783	101023	3.84685e+06	106659	3.97644e+06	129875	3.97027e+06	106572	3.96759e+06	125374	4.01978e+06	116190
60.5522	3.76821e+06	122154	4003803	124026	3667517	108823	3.69789e+06	106935	3.56506e+06	103259	3.65695e+06	105182	3.62004e+06	98017.2	3.68844e+06	101130	60.5971	3.92973e+06	102148	3.99756e+06	116347	3.87144e+06	99465.3	3841576	111651	3.97258e+06	132856	3.96329e+06	109704	3961000	130097	4.0054e+06	116638
60.6463	3764636	124941	3.98406e+06	128570	3.66168e+06	112803	3.68458e+06	110496	3.56027e+06	103800	3.63819e+06	107424	3.61322e+06	100677	3.67823e+06	101982	60.6914	3.92063e+06	107019	3.97407e+06	120580	3862729	99020.7	3.82593e+06	115882	3.95517e+06	134010	3.94417e+06	112691	3.94651e+06	133463	3.98578e+06	117666
60.7404	3.74796e+06	127775	3.97694e+06	131879	3.64762e+06	116037	3.67713e+06	112324	3.55374e+06	104003	3.63142e+06	109509	3.60241e+06	102026	3668579	102786	60.7857	3.90243e+06	112682	3964207	124771	3.84724e+06	100442	3811276	118988	3.94457e+06	133908	3.93792e+06	115391	3.92773e+06	134920	3.97512e+06	119387
60.8346	3734081	130195	3958720	133507	3631611	117869	3673819	112828	3.54906e+06	103956	3613601	111174	3.59182e+06	102327	3661883	103529	60.88	3.89287e+06	118312	3.95537e+06	128592	3.83362e+06	103627	3808084	120968	3.92989e+06	133676	3.92645e+06	117830	3923647	134677	3974178	121477
60.9287	3.71115e+06	131688	3.94725e+06	133702	3.62029e+06	118129	3.65578e+06	112853	3.53695e+06	104138	3.60996e+06	112297	3.57947e+06	102036	3.64822e+06	104243	60.9743	3.88097e+06	122892	3933460	131593	3.83065e+06	107848	3.79683e+06	122081	3.92491e+06	134377	3910979	120111	3909661	133563	3.95031e+06	123393
61.0228	3707468	131972	3.94715e+06	133233	3.61103e+06	117259	3.65323e+06	113203	3527566	105007	3596331	112932	3.57608e+06	101618	3641227	104947	61.0686	3.86414e+06	125751	3.93434e+06	133422	3.81883e+06	112211	3.77687e+06	122617	3.90634e+06	136549	3.90414e+06	122336	3.8986e+06	132667	3.93881e+06	124708
61.1169	3.7024e+06	131202	3.92389e+06	132907	3.59848e+06	116170	3.63367e+06	114205	3.51146e+06	106590	3.58536e+06	113252	3.56391e+06	101402	3.62928e+06	105570	61.163	3858456	126904	3.90828e+06	134021	3.80283e+06	116041	3.77255e+06	122729	3.89343e+06	140031	3.89184e+06	124533	3.88475e+06	132940	3.92753e+06	125354
61.211	3681096	129927	3.91235e+06	133122	3.60201e+06	115869	3.62195e+06	115553	3.50276e+06	108437	3.58259e+06	113440	3.5496e+06	101506	3.61633e+06	105956	61.2573	3843391	126979	3.90084e+06	133658	3.79255e+06	118983	3.75281e+06	122452	3874152	144106	3.87915e+06	126540	3.87635e+06	134859	3.92116e+06	125682
61.3052	3666623	128849	3900804	133670	3581180	116988	3.60585e+06	116577	3.48942e+06	109895	3.56006e+06	113571	3.54804e+06	101854	3607456	105957	61.3516	3.83871e+06	126822	3.88999e+06	132862	3.78231e+06	120915	3.75227e+06	121855	3.85716e+06	147816	3.8652e+06	127972	3.86042e+06	138272	3916945	126246
61.3993	3.66501e+06	128508	3885358	133913	3.56493e+06	119481	3.59445e+06	116753	3.4781e+06	110514	3.54854e+06	113579	3.52919e+06	102223	3.599e+06	105552	61.4459	3.82254e+06	126972	3880829	132289	3773034	121862	3.73802e+06	121147	3.85088e+06	150381	3.84725e+06	128359	3.84464e+06	142395	3.8913e+06	127450
61.4934	3654406	129041	3.86137e+06	133208	3543969	122653	3.58572e+06	116073	3.47253e+06	110270	3550626	113361	3.52358e+06	102340	3.58818e+06	104889	61.5402	3.81157e+06	127331	3.86803e+06	132482	3.75932e+06	121962	3.72872e+06	120601	3.83376e+06	151458	3.83882e+06	127489	3.82467e+06	146060	3.87942e+06	129249
61.5875	3627929	130124	3.86287e+06	131330	3541453	125547	3579328	115059	3.46125e+06	109516	3.52884e+06	112925	3.51202e+06	101997	3.58077e+06	104218	61.6345	3.7933e+06	127216	3.85743e+06	133630	3.74955e+06	121497	3.71294e+06	120385	3.81398e+06	151202	3834752	125706	3.816e+06	148138	3867599	131185
61.6816	3.62278e+06	131094	3.84943e+06	128642	3.53176e+06	127393	3.57582e+06	114364	3.44836e+06	108708	3519572	112451	3501082	101152	3570268	103747	61.7288	3.77592e+06	125871	3.83022e+06	135430	3.73225e+06	120910	3.70013e+06	120465	3.80059e+06	150097	3820559	123891	3.79103e+06	148000	3858883	132673
61.7758	3.6068e+06	131217	3.84592e+06	125927	3.51319e+06	127870	3553227	114281	3445886	108135	3.52243e+06	112245	3.49624e+06	99959.4	3559625	103525	61.8232	3769580	123166	3.83104e+06	137210	3.73449e+06	120740	3.69508e+06	120718	3.79778e+06	148718	3.81091e+06	123058	3.79254e+06	145786	3.84165e+06	133346
61.8699	3.59088e+06	129983	3.82114e+06	123981	3494411	127089	3.53158e+06	114536	3.42418e+06	107788	3493637	112568	3484778	98736	3.54794e+06	103436	61.9175	3.7762e+06	119956	3.80485e+06	138292	3.72084e+06	121437	3.68104e+06	121121	3.77642e+06	147506	3.79892e+06	123754	3779373	142310	3.83316e+06	133159
61.964	3.59385e+06	127319	3.81622e+06	123231	3491102	125412	3.52639e+06	114529	3420578	107408	3495431	113485	3.47728e+06	97826.3	3.53943e+06	103296	62.0118	3.75487e+06	117789	3.80602e+06	138343	3.70466e+06	123115	3668652	121836	3.75894e+06	146664	3785123	125724	3.75658e+06	138645	3814413	132271
62.0581	3566161	123606	3.81296e+06	123576	3479379	123280	3523137	113840	3.40467e+06	106684	3.48336e+06	114796	3467019	97473	3.53117e+06	102959	62.1061	3.74788e+06	118069	3783794	137521	3683275	125428	3.66155e+06	123085	3741747	146162	3761861	128061	3751185	135630	3.80436e+06	130904
62.1522	3.56766e+06	119524	3.78237e+06	124528	3469787	121084	3.51139e+06	112564	3.40545e+06	105432	3.46714e+06	116099	3.45888e+06	97730.4	3521644	102387	62.2004	3.72399e+06	121217	3767614	136377	3.6858e+06	127727	3.64605e+06	124964	3.7426e+06	145882	3.75942e+06	129785	3.74225e+06	133608	3.79563e+06	129292
62.2464	3553671	115816	3.7803e+06	125549	3456726	119074	3.49544e+06	111209	3386398	103702	3.45392e+06	116961	3.44741e+06	98448.9	3.51217e+06	101608	62.2947	3.7227e+06	126406	3.76863e+06	135595	3.66814e+06	129419	3630099	127332	3.71776e+06	145768	3747807	130438	3.72399e+06	132420	3.78365e+06	127723
62.3405	3545759	113078	3.76349e+06	126341	3.44109e+06	117308	3.49715e+06	110263	3.37731e+06	101770	3.44464e+06	117140	3438232	99356.7	3.50147e+06	100660	62.389	3.70282e+06	131982	3.75388e+06	135701	3.6505e+06	130300	3.62424e+06	129862	3.70812e+06	145855	3735315	130286	3.71214e+06	131657	3.77079e+06	126488
62.4346	3.53966e+06	111628	3.75889e+06	126952	3.43435e+06	115704	3.4745e+06	109789	3.37352e+06	100039	3.44027e+06	116713	3429288	100146	3.49036e+06	99589.6	62.4833	3.68774e+06	136191	3.73553e+06	136829	3.65191e+06	130551	3.6126e+06	132148	3.69374e+06	146188	3.72602e+06	130050	3701340	130947	3.76145e+06	125731
62.5287	3.5217e+06	111466	3.75222e+06	127594	3.41873e+06	114189	3.4594e+06	109382	3.36662e+06	98866.9	3.42689e+06	116020	3.41823e+06	100562	3.48498e+06	98498.2	62.5777	3.66841e+06	137841	3.71872e+06	138616	3.63415e+06	130457	3.59107e+06	133823	3673176	146774	3712400	130383	3684470	130210	3.74757e+06	125336
62.6229	3513219	112326	3.7275e+06	128342	3.41554e+06	112831	3.45156e+06	108493	3356970	98365.3	3.41637e+06	115417	3.40886e+06	100453	3.47692e+06	97576.6	62.672	3.6637e+06	136602	3.70911e+06	140359	3.61832e+06	130106	3.58367e+06	134614	3.66845e+06	147604	3.69277e+06	131505	3.68073e+06	129723	3733738	124999
62.717	3.5032e+06	113808	3722365	128914	3405835	111828	3.44787e+06	106837	3.34366e+06	98266.1	3405969	114997	3.39873e+06	99815.1	3466675	97073.6	62.7663	3.65807e+06	132982	3.69566e+06	141341	3.60904e+06	129337	3570820	134402	3.65138e+06	148712	3691178	133134	3.67364e+06	129955	3.72171e+06	124500
62.8111	3.49259e+06	115534	3.69411e+06	128796	3392267	111342	3.43909e+06	104577	3.33416e+06	97992.2	3394513	114471	3.39073e+06	98796.6	3.45852e+06	97160.4	62.8606	3.6354e+06	127986	3.68374e+06	141157	3.59316e+06	127949	3.5615e+06	133231	3.63827e+06	150105	3675870	134680	3.65227e+06	131187	3.71055e+06	123990
62.9052	3.48103e+06	117220	3.69231e+06	127595	3.37688e+06	111333	3.42349e+06	102184	3.31453e+06	96957.6	3.38052e+06	113337	3.38215e+06	97672.1	3.44988e+06	97822.5	62.9549	3.6354e+06	122704	3.66479e+06	139854	3589687	126010	3.54914e+06	131293	3.62536e+06	151568	3.6528e+06	135507	3.63602e+06	133180	3.708e+06	124013
62.9993	3.46932e+06	118689	3.69118e+06	125392	3369111	111555	3418824	100145	3.31765e+06	94979.5	3.36543e+06	111223	3.37379e+06	96774	3.43645e+06	98815	63.0492	3.61812e+06	117984	3.66019e+06	137827	3579311	123955	3.5271e+06	128873	3596754	152577	3.64522e+06	135145	3628415	135139	3.69505e+06	125158
63.0935	3.45751e+06	119804	3.6695e+06	122777	3358441	111695	3.40422e+06	98754.9	3.31405e+06	92480.9	3.36776e+06	108212	3.36521e+06	96380.5	3429468	99758	63.1435	3.60759e+06	114349	3641767	135634	3.56114e+06	122393	3.52948e+06	126331	3.58849e+06	152504	3633996	133481	3.60947e+06	136084	3.67234e+06	127515
63.1876	3.44649e+06	120453	3665146	120549	3348334	111565	3.39829e+06	98108.7	3305018	90311.7	3357802	104882	3.35541e+06	96606.5	3.41971e+06	100283	63.2378	3.59852e+06	112103	3.6305e+06	133865	3.55805e+06	121755	3.51256e+06	124087	3.57579e+06	151047	3.62437e+06	130836	3.59533e+06	135393	3.66931e+06	130347
63.2817	3.43352e+06	120576	3.65555e+06	119268	3.33901e+06	111180	3392577	98190	3.29581e+06	89284.8	3.34936e+06	102048	3348097	97344	3.4085e+06	100177	63.3322	3601719	111382	3625077	133006	3.54417e+06	122006	3.50682e+06	122546	3.56369e+06	148536	3.61135e+06	127905	3.58759e+06	133184	3.63816e+06	132290
63.3758	3.42428e+06	120216	3.63605e+06	119008	3.32561e+06	110696	3.37832e+06	98922	3.28473e+06	89714.4	3338840	100350	3.33385e+06	98302.4	3.40109e+06	99435.7	63.4265	3.5807e+06	112049	3.60993e+06	133285	3.5279e+06	122633	3488726	121938	3.55509e+06	145849	3.6029e+06	125514	3582592	130263	3633673	132062
63.4699	3.41412e+06	119524	3.62914e+06	119417	3.31483e+06	110290	3.37205e+06	100124	3.27512e+06	91304.8	3.32714e+06	99953.7	3.32577e+06	99125.3	3.39218e+06	98233.1	63.5208	3.55431e+06	113558	3.59401e+06	134511	3519630	122915	3481380	122149	3534922	143945	3.58562e+06	124323	3564938	127698	3.62144e+06	129249
63.5641	3.40272e+06	118695	3.61877e+06	119975	3.30682e+06	110073	3.35439e+06	101449	3.26615e+06	93377.8	3.31998e+06	100548	3.3164e+06	99547.2	3.38335e+06	96850.7	63.6151	3559910	115065	3572969	136069	3502409	122297	3.46575e+06	122737	3.52237e+06	143365	3.57902e+06	124614	3.55471e+06	126262	3.62056e+06	124628
63.6582	3.39095e+06	117899	3.60314e+06	120249	3296571	110051	3349293	102408	3.25831e+06	95259	3.3104e+06	101569	3.30544e+06	99509.6	3373503	95572.2	63.7094	3.54437e+06	115798	3570404	137127	3.49827e+06	120723	3.45421e+06	123168	3509112	144036	3.57134e+06	126213	3542039	126106	3.604e+06	119786
63.7523	3.38014e+06	117222	3.59652e+06	120009	3.28388e+06	110144	3.33522e+06	102517	3.24695e+06	96547.8	3.29812e+06	102489	3.29968e+06	99154.6	3.36739e+06	94628.2	63.8037	3.53437e+06	115436	3.55652e+06	136986	3.49179e+06	118691	3442956	123138	3493093	145454	3.55103e+06	128563	3.52358e+06	126800	3601358	116278
63.8464	3.36823e+06	116681	3.58286e+06	119208	3.27161e+06	110196	3.32698e+06	101487	3.23814e+06	97164.7	3.28811e+06	103009	3.28988e+06	98705	3.35641e+06	94139	63.898	3.51952e+06	114213	3531107	135409	3.47446e+06	117017	3.43429e+06	122766	3.47929e+06	147040	3.52921e+06	130926	3.5206e+06	127707	3.57957e+06	114878
63.9405	3.36054e+06	116270	3.57185e+06	117938	3.26117e+06	110039	3.31514e+06	99357.6	3.22989e+06	97231.7	3.28168e+06	103097	3278661	98319.1	3.34916e+06	94082.5	63.9923	3517800	112661	3527407	132704	3.4639e+06	116418	3424752	122508	3.45918e+06	148400	3.52578e+06	132715	3.49958e+06	128372	3569635	115378
64.0347	3.34757e+06	115983	3.55831e+06	116436	3.25158e+06	109561	3.30766e+06	96512.5	3.21992e+06	96927.4	3.27015e+06	102894	3.26954e+06	97985.9	3340011	94300	64.0867	3.50364e+06	111300	3532449	129599	3.4692e+06	117165	3.41253e+06	122873	3.46168e+06	149363	3.5204e+06	133817	3.49653e+06	128705	3.5607e+06	116993
64.1288	3.3371e+06	115809	3.54882e+06	115096	3.24073e+06	108759	3300966	93555.4	3.21005e+06	96398.9	3262886	102595	3.25949e+06	97555	3328731	94527.8	64.181	3.48527e+06	110453	3498797	126935	3.43147e+06	119020	3.39694e+06	124131	3.43203e+06	149872	3.50124e+06	134621	3.47917e+06	128870	3549316	118984
64.2229	3.32563e+06	115705	3.54678e+06	114380	3.23195e+06	107719	3.29758e+06	91079.4	3.20286e+06	95744	3251426	102331	3.24945e+06	96873.5	3.31842e+06	94497	64.2753	3.48498e+06	110252	3.48797e+06	125342	3.42823e+06	121464	3.38016e+06	126179	3.40889e+06	149917	3.48482e+06	135685	3464076	129024	3.53482e+06	121033
64.317	3.31546e+06	115603	3.53996e+06	114589	3220723	106557	3285428	89417.1	3.19298e+06	95034.1	3.23984e+06	102131	3.24139e+06	95920.5	3.31297e+06	94024.9	64.3696	3.48049e+06	110664	3.50107e+06	125005	3431771	124030	3.38794e+06	128598	3.4165e+06	149582	3.48434e+06	137207	3.46241e+06	129094	3531799	123155
64.4111	3.30422e+06	115435	3.51502e+06	115606	3.20891e+06	105350	3271363	88520.1	3183742	94338	3.23482e+06	101949	3234932	94844.6	3.30313e+06	93096.4	64.4639	3452566	111438	3.46322e+06	125638	3.40309e+06	126502	3.3553e+06	130787	3.39125e+06	149119	3.45251e+06	138736	3.4381e+06	128761	3.51189e+06	125312
64.5053	3.2921e+06	115194	3.50538e+06	116827	3.20044e+06	104135	3.26522e+06	88051.2	3176714	93729.3	3222730	101725	3225966	93889.2	3.29577e+06	91857	64.5582	3.4532e+06	112086	3.44997e+06	126684	3.39788e+06	128842	3.34089e+06	132171	3378044	148917	3445620	139388	3.42071e+06	127670	3.49441e+06	127100
64.5994	3.28564e+06	114936	3.49202e+06	117428	3.1912e+06	102954	3256826	87623.2	3166749	93280.3	3.21427e+06	101433	3.21601e+06	93227.3	3.28613e+06	90542.6	64.6525	3.42693e+06	112063	3.4484e+06	127636	3.37909e+06	130988	3.3356e+06	132451	3369660	149270	3.42888e+06	138433	3.42573e+06	125747	3481371	127812
64.6935	3.2727e+06	114742	3.48216e+06	116834	3.18124e+06	101892	3.25099e+06	87067.8	3.15937e+06	93037.4	3.2052e+06	101092	3.20801e+06	92855.6	3.27833e+06	89392.8	64.7468	3426486	111115	3.43779e+06	128306	3.37504e+06	132715	3.32365e+06	131800	3.34652e+06	150131	3424213	135878	3.40869e+06	123373	3478910	126813
64.7876	3.26179e+06	114644	3.47882e+06	115110	3.17339e+06	101055	3.24109e+06	86489.4	3.14995e+06	92996.8	3193518	100745	3.19671e+06	92586.4	3.27123e+06	88574.5	64.8411	3.43154e+06	109507	3.42413e+06	128823	3.35486e+06	133709	3323679	130837	3328764	151077	3.41585e+06	132595	3399203	121294	3.46049e+06	123961
64.8817	3.25169e+06	114593	3463828	112990	3.1626e+06	100501	3.23617e+06	86158.4	3.14102e+06	93086.2	3.1885e+06	100435	3.1889e+06	92176	3.265e+06	88155	64.9355	3.40728e+06	107839	3.40782e+06	129372	3.34421e+06	133791	3.29442e+06	130280	3.31939e+06	151545	3401855	129894	3.38597e+06	120222	3.44973e+06	119779
64.9759	3.2392e+06	114466	3.45713e+06	111512	3.15276e+06	100173	3.22446e+06	86278.7	3.1322e+06	93188.4	3176507	100182	3.17994e+06	91479.4	3.25211e+06	88084.2	65.0298	3.39505e+06	106532	3391743	129918	3.3308e+06	133088	3.28779e+06	130481	3.3078e+06	151155	3386019	128805	3.37521e+06	120447	3.44501e+06	115286
65.07	3.2295e+06	114138	3.45404e+06	111480	3.14198e+06	99920.1	3216248	86861.9	3.12205e+06	93184	3.16923e+06	99974.8	3.1728e+06	90548.7	3.24646e+06	88234	65.1241	3.38705e+06	105428	3.38067e+06	130183	3325339	132040	3.27251e+06	131202	3291020	149876	3.37832e+06	129555	3.36474e+06	121696	3438344	111633
65.1641	3.21983e+06	113557	3.4358e+06	113058	3.13184e+06	99579	3204364	87738.5	3.11392e+06	93006.1	3.15619e+06	99771.2	3.16491e+06	89598	3.23708e+06	88442.5	65.2184	3.37145e+06	103946	3.3792e+06	129892	3.31782e+06	131193	3.2633e+06	131859	3.274e+06	147927	3.36141e+06	131514	3343719	123324	3.4255e+06	109693
65.2582	3208981	112766	3.4207e+06	115661	3123955	99078.1	3.20195e+06	88679.1	3.10792e+06	92665.9	3149833	99524.9	3.15783e+06	88878.5	3.22812e+06	88595.6	65.3127	3.37293e+06	101641	3355727	129026	3.29356e+06	130894	3253955	131958	3.26304e+06	145595	3.34557e+06	133631	3.34129e+06	124659	3.41339e+06	109783
65.3524	3.19785e+06	111880	3.41089e+06	118209	3.1153e+06	98485.6	3.18935e+06	89500.5	3.09688e+06	92231.3	3.14165e+06	99212.2	3.1484e+06	88533.5	3221567	88669.2	65.407	3361161	98709.5	3.3483e+06	127865	3.28357e+06	131094	3.23341e+06	131371	3.25057e+06	143122	3332806	134997	3.32901e+06	125242	3403117	111579
65.4465	3.19116e+06	111020	3.39897e+06	119548	3.1067e+06	97955.7	3.18124e+06	90095.3	3.08883e+06	91777.1	3.13061e+06	98857.5	3.13861e+06	88536.8	3.21372e+06	88714.8	65.5013	3.35634e+06	95951.8	3.33853e+06	126760	3.27446e+06	131397	3.2307e+06	130272	3.23777e+06	140700	3.32904e+06	135192	3.3143e+06	124865	3.38653e+06	114284
65.5406	3177797	110257	3.38561e+06	118898	3.09608e+06	97617.8	3170801	90407.6	3.08067e+06	91348.6	3.12317e+06	98510.8	3.13007e+06	88750	3.20437e+06	88790.1	65.5956	3.34434e+06	94241.8	3321131	125908	3262084	131332	3.21556e+06	128881	3.22747e+06	138493	3.31157e+06	134297	3.2935e+06	123542	3.38021e+06	116934
65.6347	3.16914e+06	109580	3.37537e+06	116129	3.08753e+06	97488.9	3.16277e+06	90414.7	3.07213e+06	90947.4	3.11367e+06	98222.3	3.12343e+06	89022.5	3.19632e+06	88880.1	65.69	3334589	93973.3	3.31605e+06	125263	3251673	130608	3.19851e+06	127292	3.20614e+06	136614	3293679	132661	3295176	121492	3.36936e+06	118682
65.7288	3158418	108927	3363383	111798	3.077e+06	97452.1	3.1534e+06	90130.1	3063817	90559.4	3103430	98003.7	3.11316e+06	89288.1	3187407	88863.3	65.7843	3324743	94849.8	3.29938e+06	124607	3.23925e+06	129168	3.19303e+06	125501	3.19888e+06	135078	3.28678e+06	130668	3283423	119163	3349625	118969
65.823	3.14766e+06	108239	3364028	106942	3.06583e+06	97338.6	3.14823e+06	89614.1	3054273	90172.4	3.09594e+06	97827.2	3.10779e+06	89547.3	3178900	88560.2	65.8786	3.31434e+06	96140.8	3.28712e+06	123666	3.22085e+06	127134	3.18173e+06	123538	3.19215e+06	133817	3.27601e+06	128637	3.2726e+06	117137	3343199	117569
65.9171	3.1377e+06	107511	3.3561e+06	102693	3.05802e+06	97027.6	3134794	88949.9	3047449	89789.8	3087103	97630.7	3097097	89798	3.16846e+06	87832.7	65.9729	3305096	97143.2	3.27661e+06	122212	3.21537e+06	124760	3.16951e+06	121548	3.1694e+06	132737	3.26957e+06	126783	3.26575e+06	115831	3.33247e+06	114625
66.0112	3.12965e+06	106813	3.34396e+06	99867.4	3.04983e+06	96508.8	3128427	88208.6	3.03803e+06	89424.8	3075230	97331.1	3.08641e+06	89962.9	3162175	86681.1	66.0672	3.29717e+06	97518.1	3.26821e+06	120136	3210329	122474	3.16097e+06	119766	3.15669e+06	131792	3251708	125211	3242559	115189	3323761	110676
66.1053	3.11911e+06	106253	3.33276e+06	98713.1	3.04041e+06	95866.5	3.11914e+06	87427.4	3.02869e+06	89085.2	3.06781e+06	96854.9	3.07713e+06	89907.5	3.15553e+06	85269.1	66.1615	3288908	97352.7	3.25823e+06	117478	3195225	120841	3.14692e+06	118413	3153553	131031	3.23101e+06	123889	3.23323e+06	114680	3.31869e+06	106607
66.1994	3108579	105905	3.32388e+06	98917	3029330	95212.7	3.11163e+06	86613.3	3.02246e+06	88771.1	3057879	96170	3.07229e+06	89523.4	3.1477e+06	83872	66.2558	3.27949e+06	96968.7	3.23655e+06	114445	3.18906e+06	120309	3.13256e+06	117660	3.13641e+06	130574	3231423	122722	3.22684e+06	113673	3308354	103404
66.2936	3.10005e+06	105750	3.31588e+06	99865.2	3.022e+06	94626.8	3.1029e+06	85770.5	3.01324e+06	88469.8	3051197	95312.2	3.06121e+06	88813.6	3.14089e+06	82750.7	66.3502	3267426	96672.6	3.24094e+06	111411	3168374	120896	3.13386e+06	117622	3.12227e+06	130533	3225778	121673	3.21871e+06	111924	3.29854e+06	101788
66.3877	3.08934e+06	105659	3.30567e+06	100958	3.01216e+06	94138.5	3.09517e+06	84923.7	3004583	88164.4	3.04292e+06	94370.6	3054464	87923.7	3.13172e+06	82050.7	66.4445	3260955	96603.7	3.22706e+06	108832	3.15895e+06	122075	3.11707e+06	118379	3114002	130886	3.20482e+06	120834	3.21127e+06	109742	3286925	101937
66.4818	3.07736e+06	105453	3.29537e+06	101812	3.00419e+06	93739.9	3086545	84110.6	2996348	87834.3	3.03164e+06	93462.5	3046918	87062.2	3.12371e+06	81758.8	66.5388	3251569	96714.4	3.22272e+06	107100	3.1473e+06	123051	3.09943e+06	119893	3.09417e+06	131411	3.1946e+06	120333	3199493	107690	3276974	103443
66.5759	3069425	104989	3.28779e+06	102281	2.99501e+06	93406.4	3.07853e+06	83376.3	2.98855e+06	87473.1	3.02529e+06	92687.6	3037947	86406.7	3.11744e+06	81733	66.6331	3.24046e+06	96858	3.20106e+06	106328	3.13589e+06	123240	3.09113e+06	121929	3.08261e+06	131785	3.17853e+06	120200	3183242	106125	3.26455e+06	105545
66.67	3.05973e+06	104228	3.27586e+06	102368	2985924	93109.2	3.07133e+06	82753.6	2.98057e+06	87085.9	3016451	92110.4	3030735	86019.6	3.10935e+06	81794.1	66.7274	3232547	96862.1	3.19153e+06	106265	3131137	122595	3083145	124045	3070661	131797	3.17602e+06	120369	3.17254e+06	104969	3.25435e+06	107483
66.7642	3049064	103265	3.26562e+06	102117	2.97401e+06	92822.7	3.06268e+06	82260	2.97175e+06	86685.3	3007095	91759.3	3.02065e+06	85840.9	3099634	81785.7	66.8217	3.2212e+06	96590.7	3.18899e+06	106445	3.11547e+06	121574	3.06397e+06	125709	3.064e+06	131511	3.16642e+06	120762	3171666	103925	3.24495e+06	108767
66.8583	3.0424e+06	102271	3.25887e+06	101583	2.96816e+06	92531.9	3054256	81905.3	2.9632e+06	86290.4	3.00073e+06	91630.6	3.01223e+06	85743.8	3.09266e+06	81627.1	66.916	3.21388e+06	95966.6	3.17422e+06	106500	3.10275e+06	120769	3.05501e+06	126444	3.048e+06	131218	3.14657e+06	121345	3.16145e+06	102842	3.23431e+06	109268
66.9524	3030590	101422	3.24888e+06	100828	2959149	92249.5	3.04629e+06	81688.2	2.95654e+06	85913.8	2.98928e+06	91673.3	3.0058e+06	85599	3084876	81313.1	67.0103	3.20629e+06	94988.6	3.16457e+06	106393	3.09697e+06	120567	3043539	125941	3035355	131152	3.13625e+06	121989	3.1482e+06	101882	3.22342e+06	109126
67.0465	3021796	100826	3238450	99934.7	2.94977e+06	91990.3	3.0384e+06	81604.2	2947293	85560.7	2.98224e+06	91778.5	2.99591e+06	85341.2	3.07907e+06	80906.5	67.1047	3.1951e+06	93741.5	3.16257e+06	106345	3.08039e+06	121003	3.02831e+06	124127	3017350	131228	3.12931e+06	122338	3.13918e+06	101378	3214710	108578
67.1406	3012239	100496	3.22928e+06	98996.2	2.94117e+06	91736.6	3.03147e+06	81636.5	2.93902e+06	85232.6	2.97259e+06	91788.4	2987549	84976.4	3069065	80494	67.199	3.18812e+06	92377.3	3141348	106545	3072340	121830	3.0252e+06	121192	3.01191e+06	130980	3.10882e+06	121857	3.13231e+06	101542	3.2033e+06	107815
67.2348	3003463	100363	3.22241e+06	98114.5	2929430	91419.2	3022247	81742	2.93101e+06	84933.8	2963516	91549.4	2.98213e+06	84564.4	3.06315e+06	80139.2	67.2933	3179745	91082.3	3.13434e+06	106911	3.06251e+06	122648	3.01089e+06	117604	2.99317e+06	129822	3.10438e+06	120138	3120055	102324	3.19496e+06	106930
67.3289	2993319	100312	3212618	97375.1	2.92211e+06	90952.4	3.01325e+06	81846.6	2.9243e+06	84658.2	2955030	90972.2	2.97148e+06	84162.9	3054306	79851.1	67.3876	3.17237e+06	90041.1	3123459	107104	3048238	123000	2.99961e+06	114011	2.98146e+06	127418	3.09087e+06	117227	3.11006e+06	103479	3.18191e+06	105949
67.423	2.98317e+06	100213	3204199	96827	2.9141e+06	90306	3.00472e+06	81853.8	2.91639e+06	84383.5	2946652	90090.6	2.96455e+06	83795.1	3047262	79592	67.4819	3164032	89399.6	3.11427e+06	106780	3.0288e+06	122495	2999657	111057	2.97447e+06	123940	3.08519e+06	113752	3.10061e+06	104726	3.1751e+06	104912
67.5171	2974326	99943.3	3194763	96461.7	2905393	89542.2	2.99911e+06	81686.8	2.90611e+06	84052.3	2940106	89062.2	2.95629e+06	83433	3039057	79318.1	67.5762	3.15228e+06	89207.5	3.10473e+06	105828	3.02754e+06	120988	2.98209e+06	109126	2.97066e+06	120047	3.07848e+06	110728	3.08863e+06	105847	3.16407e+06	103925
67.6112	2.96561e+06	99408.4	3.18587e+06	96207.1	2.89838e+06	88793.7	2990224	81311.5	2.89943e+06	83592.1	2.93245e+06	88102.1	2.94852e+06	83010.9	3.03303e+06	79012	67.6705	3.14597e+06	89381.2	3095207	104437	3.01505e+06	118759	2.96375e+06	108210	2.94472e+06	116540	3.06348e+06	109108	3.07846e+06	106693	3.15546e+06	103144
67.7054	2.95555e+06	98558.2	3.17647e+06	95968	2.88903e+06	88189.9	2979646	80756.5	2.89103e+06	82948.1	2.92414e+06	87387.1	2.93944e+06	82469.4	3.02364e+06	78703.9	67.7648	3.13776e+06	89712.2	3086117	102933	3.01304e+06	116486	2.96673e+06	107958	2.94831e+06	113977	3056047	109324	3.06989e+06	107150	3.14559e+06	102697
67.7995	2946209	97413.8	3167914	95668.7	2.88e+06	87773.4	2.97589e+06	80104	2.88541e+06	82128.8	2.9157e+06	86966.8	2.93414e+06	81788.7	3019912	78444.5	67.8592	3.12617e+06	89914.5	3075212	101564	2.99566e+06	114920	2.94816e+06	107911	2.92984e+06	112426	3.03811e+06	111063	3.05726e+06	107128	3136043	102582
67.8936	2.93817e+06	96082.6	3160599	95292.2	2.87044e+06	87496.2	2.9668e+06	79466.9	2876115	81223.3	2.9055e+06	86764.4	2924151	81017.1	3.00931e+06	78254.8	67.9535	3119363	89719.4	3.06565e+06	100395	2981009	114431	2.94421e+06	107743	2916702	111502	3.0317e+06	113397	3.04727e+06	106574	3123056	102626
67.9877	2.9301e+06	94740	3.15131e+06	94874.7	2.86388e+06	87265.7	2.95942e+06	78947.4	2.87014e+06	80369.3	2.8987e+06	86642.4	2.91747e+06	80268.6	3.00251e+06	78111.8	68.0478	3.10643e+06	88974.1	3.05459e+06	99360.4	2.9699e+06	114795	2927752	107337	2.90792e+06	110675	3.0119e+06	115190	3.03641e+06	105513	3.11192e+06	102564
68.0818	2.92309e+06	93590	3.14366e+06	94456	2.85601e+06	87004.2	2.95186e+06	78615.2	2.86222e+06	79697.5	2893503	86479	2.91221e+06	79677	2.99455e+06	77941.2	68.1421	3.10221e+06	87715.9	3.04691e+06	98388.4	2.96066e+06	115369	2.91804e+06	106707	2.89636e+06	109601	3.00593e+06	115551	3.02735e+06	104072	3.10333e+06	102184
68.176	2.91331e+06	92784	3132266	94036.3	2.8461e+06	86689.6	2.94449e+06	78477.4	2.85642e+06	79265.1	2.88251e+06	86229.1	2.90388e+06	79344.2	2.98925e+06	77661.1	68.2364	3092930	86175	3034227	97482.1	2949027	115530	2903957	105879	2.88758e+06	108297	2992469	114114	3017544	102458	3.09427e+06	101451
68.2701	2904068	92339.6	3.12573e+06	93572.9	2.83837e+06	86315.6	2.93406e+06	78486.5	2846135	79025.3	2.87403e+06	85899.5	2.89414e+06	79277.1	2.98016e+06	77220	68.3307	3.08707e+06	84683.2	3030229	96705.4	2.93828e+06	115022	2.90412e+06	104860	2878212	107062	2.98279e+06	111098	3.00748e+06	100894	3.08578e+06	100511
68.3642	2.89571e+06	92138.9	3.11682e+06	93004.2	2.82949e+06	85876.9	2.92963e+06	78557.4	2.83937e+06	78863.3	2.86812e+06	85514.9	2.88765e+06	79376.6	2.97078e+06	76626	68.425	3077493	83525.2	3.01771e+06	96108.6	2929736	113995	2889307	103682	2.86694e+06	106243	2979082	107166	2.99904e+06	99536.2	3074638	99575.8
68.4583	2.88558e+06	91972	3.10778e+06	92311.3	2.8225e+06	85354.5	2921699	78596.7	2832430	78635.5	2858117	85098.2	2.87965e+06	79474.2	2.96887e+06	75931.8	68.5193	3.06776e+06	82811.6	3008010	95670	2.91843e+06	112804	2.88451e+06	102401	2.856e+06	105996	2.96998e+06	103187	2.99143e+06	98457.2	3.06565e+06	98776.2
68.5525	2.87882e+06	91650.1	3.09999e+06	91542	2812351	84730.9	2910898	78532.9	2825103	78244.7	2852036	84665	2.87185e+06	79408.7	2.96004e+06	75217.3	68.6137	3062292	82473.4	3000923	95296.5	2.91026e+06	111787	2.86506e+06	101011	2846103	106197	2.95846e+06	99954.7	2981043	97660.8	3.0565e+06	98106.4
68.6466	2869034	91092.8	3093691	90800.1	2.80545e+06	84032.9	2.90392e+06	78325.2	2.81667e+06	77683.9	2.84388e+06	84235.2	2.86431e+06	79103.1	2950370	74554.3	68.708	3.05375e+06	82363.9	2.99188e+06	94897.8	2898806	111136	2860188	99386.8	2835121	106536	2951187	97935.8	2.97162e+06	97119.9	3049061	97458
68.7407	2861537	90364.9	3.08329e+06	90210.5	2.79832e+06	83338	2.89836e+06	77999.8	2.81128e+06	77036.4	2836192	83818.9	2.85644e+06	78580.4	2945105	73996.5	68.8023	3.0482e+06	82385.3	2983173	94427.2	2.88886e+06	110889	2.85753e+06	97380.4	2.82452e+06	106691	2.93817e+06	97154.9	2.96311e+06	96791.9	3.03836e+06	96731.1
68.8348	2854617	89629.8	3.07681e+06	89856	2791422	82742.8	2.89099e+06	77623.8	2.8048e+06	76439.2	2827966	83403.6	2.85079e+06	77943.7	2.93929e+06	73591	68.8966	3.03849e+06	82517.6	2973583	93880.2	2877710	110956	2843072	95015.4	2.81514e+06	106499	2931706	97263.3	2.95404e+06	96619.3	3.02903e+06	95896.4
68.9289	2.84529e+06	89069.5	3.0685e+06	89748.7	2.7816e+06	82316.7	2.88207e+06	77293.8	2.79645e+06	76021	2.81984e+06	82966.2	2844128	77304.6	2.93232e+06	73374.8	68.9909	3.02911e+06	82735.7	2.9643e+06	93257.9	2866817	111172	2.8396e+06	92609.1	2.80585e+06	106007	2.92038e+06	97752.9	2944828	96519.7	3021797	95012
69.0231	2.83829e+06	88794.6	3.05939e+06	89819.2	2774904	82057.3	2.87621e+06	77076.7	2790056	75865.6	2812665	82496.1	2.83522e+06	76722	2.92518e+06	73369.4	69.0852	3.02105e+06	82920	2.95632e+06	92533.3	2.85925e+06	111347	2828789	90667.3	2.7962e+06	105397	2.9136e+06	98203.8	2934711	96398	3.01268e+06	94185.5
69.1172	2829058	88795	3052484	89933.8	2.7653e+06	81887.5	2.86685e+06	76968.5	2.78215e+06	75963.9	2.80524e+06	82036.5	2.82694e+06	76181.1	2.91829e+06	73538.2	69.1795	3.0129e+06	82883.5	2946985	91677.9	2.84724e+06	111328	2.82296e+06	89626.9	2.78577e+06	104859	2.90174e+06	98396.8	2.92636e+06	96172.2	3.00429e+06	93541.1
69.2113	2.81839e+06	88947.2	3.04071e+06	89945.7	2.75861e+06	81693.1	2.85886e+06	76907.1	2.77715e+06	76231.5	2798988	81663	2.81977e+06	75633.3	2.90867e+06	73776.4	69.2738	3.00768e+06	82498.5	2.94085e+06	90723.9	2.83604e+06	111017	2811337	89646.7	2.77393e+06	104475	2.89318e+06	98314.1	2.91769e+06	95814	2.99619e+06	93183.6
69.3054	2.81357e+06	89085.5	3.03592e+06	89758.4	2750277	81380.7	2.85263e+06	76821.9	2.7662e+06	76527.5	2.79145e+06	81432.1	2.8156e+06	75051.9	2903164	73944.9	69.3681	3000416	81812.8	2.9327e+06	89774.6	2827937	110381	2.80351e+06	90544.5	2.765e+06	104174	2.88362e+06	98046.5	2.90924e+06	95369	2.98614e+06	93140
69.3995	2802074	89081.7	3.02502e+06	89378.3	2743342	80913.6	2845287	76684.4	2759988	76710.8	2782255	81315.6	2807866	74474.3	2.89601e+06	73937.6	69.4625	2991031	81060.1	2.92211e+06	88956.1	2.81659e+06	109437	2793300	91917.9	2755630	103797	2.87694e+06	97720.6	2.90049e+06	94937.9	2976543	93324.5
69.4937	2.79533e+06	88895.8	3.02025e+06	88929.1	2734986	80314.2	2837595	76527	2.75325e+06	76693.5	2.77342e+06	81184.9	2.79895e+06	73977.4	2891318	73725.6	69.5568	2983524	80507.1	2913377	88329.5	2.80739e+06	108262	2.78382e+06	93321.9	2744284	103194	2.86504e+06	97428.6	2.89059e+06	94623.9	2.96655e+06	93544.7
69.5878	2.78834e+06	88583.5	3012696	88583.2	2.72785e+06	79640.7	2.83012e+06	76411.8	2.74705e+06	76471.8	2.76724e+06	80878.3	2.79427e+06	73618.4	2.88121e+06	73359.1	69.6511	2.97621e+06	80295.5	2.90602e+06	87838.2	2.79815e+06	107005	2.77573e+06	94420.5	2.73505e+06	102304	2855671	97203	2880858	94452.1	2.95972e+06	93573.4
69.6819	2.77949e+06	88240.9	3004198	88483.3	2.72043e+06	78966.1	2.82323e+06	76371.9	2.73946e+06	76109	2.75991e+06	80304.5	2.78553e+06	73398.3	2.87545e+06	72913.3	69.7454	2.96796e+06	80370.8	2.8982e+06	87360.7	2.79013e+06	105850	2766404	95063.9	2.72683e+06	101177	2.84627e+06	96988.8	2.8734e+06	94343.4	2.95056e+06	93233
69.776	2.77056e+06	87948.2	2.99343e+06	88648.8	2.71219e+06	78363.3	2.81514e+06	76387.6	2732560	75691.7	2.75349e+06	79513	2.77966e+06	73273.5	2.86913e+06	72447.2	69.8397	2.96066e+06	80527.3	2.88971e+06	86810.5	2.77903e+06	104972	2.75841e+06	95272.3	2.71723e+06	99945.6	2838435	96690.1	2.86396e+06	94153.8	2940925	92461.4
69.8701	2.76274e+06	87727.6	2.98693e+06	88967.1	2.70717e+06	77907.2	2.80686e+06	76390	2.72471e+06	75270.6	2.74645e+06	78680.2	2.77083e+06	73195.5	2.86275e+06	71979.6	69.934	2.95154e+06	80533.3	2.88178e+06	86205.5	2768802	104451	2.74686e+06	95162.8	2.70767e+06	98748.8	2829226	96219.3	2854204	93742.9	2.93319e+06	91315.5
69.9643	2.75421e+06	87548.4	2.97948e+06	89247.2	2.69839e+06	77647.2	2.79971e+06	76306.2	2.71831e+06	74840.6	2.73813e+06	78010.4	2.76746e+06	73149.4	2.85479e+06	71507.8	70.0283	2.94507e+06	80217.6	2.87408e+06	85659.7	2.75991e+06	104263	2.74157e+06	94868.3	2.69839e+06	97696.5	2.81974e+06	95572.9	2.84657e+06	93055.3	2.92639e+06	89930.1
70.0584	2.74754e+06	87349	2967922	89318.2	2689881	77590.6	2.79284e+06	76099.5	2.71197e+06	74354.7	2.73302e+06	77634.3	2.75675e+06	73158.1	2.84903e+06	71010.9	70.1227	2.93781e+06	79535.8	2.86696e+06	85310.2	2.75084e+06	104296	2.73084e+06	94475.6	2.68967e+06	96836.4	2811746	94836.2	2.83958e+06	92130.9	2.91762e+06	88468.6
70.1525	2.73773e+06	87073.6	2963134	89098.9	2.68455e+06	77679	2785394	75793	2.70194e+06	73783.2	2723957	77542.8	2.75212e+06	73243.3	2841014	70482.2	70.217	2931057	78580	2.85763e+06	85234.4	2.74248e+06	104419	2.72208e+06	94020.5	2680714	96161	2803536	94121.4	2.83103e+06	91079.3	2909699	87080
70.2466	2729873	86687	2.95444e+06	88611.2	2674888	77800.1	2.77775e+06	75456.1	2.69914e+06	73148	2.71719e+06	77609	2.74419e+06	73388.1	2.83594e+06	69943.4	70.3113	2.92382e+06	77549.9	2.84961e+06	85384.6	2.72932e+06	104510	2713378	93499.7	2.67089e+06	95634	2.79366e+06	93497.1	2.82028e+06	90023.9	2902185	85886.9
70.3407	2.7209e+06	86189.8	2.94525e+06	87958.2	2.66636e+06	77832.4	2.77063e+06	75177.2	2.69182e+06	72525	2707117	77668	2.73666e+06	73530.2	2.82703e+06	69465.4	70.4056	2.9159e+06	76680.6	2839547	85602.4	2.72032e+06	104467	2.70424e+06	92905.9	2.66229e+06	95202.2	2.78343e+06	92946.1	2.81268e+06	89043.2	2.89279e+06	84955.4
70.4349	2.71491e+06	85633.8	2938626	87283.6	2.66054e+06	77705.3	2.763e+06	75024.2	2.68326e+06	72017.7	2701926	77616.6	2729384	73580.8	2.82532e+06	69147.3	70.4999	2.91053e+06	76163.3	2.83183e+06	85668.1	2.71085e+06	104220	2.69672e+06	92258.8	2651481	94800.7	2.77587e+06	92375.1	2805982	88177	2.88615e+06	84308.6
70.529	2.70781e+06	85109.6	2.93128e+06	86732.7	2.6539e+06	77436.7	2.75719e+06	75028.8	2.67868e+06	71695.6	2.69744e+06	77462.5	2.72176e+06	73470	2.81696e+06	69066	70.5942	2.90116e+06	76062.6	2.8259e+06	85393.8	2.70393e+06	103743	2687519	91615.3	2.64427e+06	94362.5	2768192	91673.6	2798229	87451.1	2.88026e+06	83919.8
70.6231	2699210	84710.6	2.92368e+06	86428.6	2.64596e+06	77124.8	2.74812e+06	75175.2	2.67163e+06	71572.1	2.6885e+06	77295.9	2716560	73196.7	2807337	69214	70.6885	2.89378e+06	76286.3	2.81494e+06	84708.8	2693184	103081	2.67992e+06	91042.8	2634751	93831.8	2.75852e+06	90782.5	2.78931e+06	86892.7	2.86801e+06	83723.1
70.7172	2.69079e+06	84482.2	2.9166e+06	86438.5	2.63941e+06	76886.8	2741551	75393.3	2.66426e+06	71590.1	2681042	77198.6	2.71054e+06	72821.7	2.80363e+06	69472.7	70.7828	2.88661e+06	76623.4	2810894	83688.2	2.68314e+06	102318	2670741	90577.8	2.62525e+06	93179.4	2750634	89728.4	2779638	86515.6	2.86082e+06	83621.8
70.8113	2.68318e+06	84394.6	2.90853e+06	86741.8	2.6319e+06	76777.6	2.73444e+06	75571.7	2.65767e+06	71656	2.67362e+06	77164	2.70222e+06	72434.4	2.79499e+06	69656.6	70.8772	2878373	76823.6	2.80067e+06	82512.2	2673217	101501	2.66146e+06	90184.1	2.61783e+06	92428	2.74192e+06	88617	2773548	86268.1	2.85568e+06	83499.8
70.9055	2.67516e+06	84368.1	2.89895e+06	87224.5	2.62393e+06	76752.4	2.72588e+06	75589.6	2.65023e+06	71672.5	2.66631e+06	77093.2	2695158	72109.6	2.78937e+06	69599.4	70.9715	2.87111e+06	76691.7	2.79352e+06	81388.5	2.66463e+06	100612	2.65281e+06	89752.3	2.60825e+06	91624.3	2735531	87586.2	2.76401e+06	86023.1	2.84652e+06	83264.1
70.9996	2.66788e+06	84311.5	2.89054e+06	87709.4	2.61589e+06	76683.8	2.71765e+06	75358.2	2.64631e+06	71576.4	2.65773e+06	76872.7	2.68873e+06	71863.1	2783174	69237.7	71.0658	2.86534e+06	76164.3	2788172	80483.2	2.65673e+06	99610.3	2.64509e+06	89175.8	2599817	90820.4	2.72637e+06	86772.6	2755915	85625.6	2.8372e+06	82866.8
71.0937	2.66068e+06	84166.8	2.88411e+06	88033.3	2.60849e+06	76436.1	2711586	74877.1	2.63689e+06	71339.2	2653364	76467.3	2.68344e+06	71663.6	2.77576e+06	68630.8	71.1601	2858964	75321.7	2.77876e+06	79879.9	2.64769e+06	98507.9	2637412	88439.1	2591815	90049.6	2.71822e+06	86255	2748312	84971.4	2.8308e+06	82306.6
71.1878	2.65186e+06	83922.4	2874745	88105.2	2.60205e+06	75948	2.70675e+06	74234.4	2.63066e+06	70972.7	2.64709e+06	75947.4	2.67485e+06	71448.5	2770995	67937.2	71.2544	2849651	74325.6	2.77075e+06	79562.4	2.63872e+06	97413.6	2.6297e+06	87680.5	2.58151e+06	89324.2	2.70863e+06	86038.8	2.74086e+06	84075.7	2.8237e+06	81616.2
71.282	2642998	83590.2	2.86779e+06	87938.6	2595742	75267.1	2697242	73569.3	2624403	70509.9	2.63983e+06	75429.7	2.66768e+06	71154.2	2764192	67329.8	71.3487	2844557	73342.1	2.76409e+06	79432.8	2.63095e+06	96481.9	2.62327e+06	87138.6	2.57553e+06	88643.1	2702840	86050.1	2.73536e+06	83072.9	2.81623e+06	80837.8
71.3761	2.63673e+06	83211.3	2860672	87614.5	2587783	74534.5	2692321	73001.3	2.61989e+06	70012.9	2.62944e+06	74996.2	2.66155e+06	70734.5	2.75773e+06	66954.6	71.443	2.838e+06	72501.2	2755575	79341.8	2.62129e+06	95806.1	2.61215e+06	87024	2.56698e+06	88014.9	2.69261e+06	86169.9	2.72624e+06	82155.7	2.80838e+06	80023.5
71.4702	2.63016e+06	82857.2	2.851e+06	87218.5	2.5815e+06	73905.9	2681948	72572.5	2610101	69555	2623752	74653.3	2.65568e+06	70179.2	2.75238e+06	66873.9	71.5373	2.83005e+06	71880.5	2.74948e+06	79147.9	2.61138e+06	95357.4	2.6043e+06	87382.7	2.55809e+06	87448.3	2.68532e+06	86271.3	2.71795e+06	81489.1	2.80133e+06	79219.3
71.5643	2621023	82622.4	2844360	86810.1	2.57527e+06	73488	2.67653e+06	72263.4	2606983	69209.3	2.61973e+06	74367.6	2.64881e+06	69525.6	2.74452e+06	67058.4	71.6317	2825602	71539	2.74117e+06	78763.1	2.60438e+06	95009	2.59638e+06	88050	2.54867e+06	86937.2	2.67715e+06	86262.6	2.71156e+06	81126.5	2.79456e+06	78455.8
71.6584	2614634	82598.4	2.83594e+06	86408.8	2567115	73295.8	2.67006e+06	72038.8	2.59987e+06	69006.6	2611923	74134.4	2.64194e+06	68853.7	2.73881e+06	67399.7	71.726	2818486	71506	2.73377e+06	78187.2	2.59511e+06	94620.1	2.58523e+06	88726.7	2.54229e+06	86452.6	2668087	86081	2.70392e+06	80989.2	2.78743e+06	77728.5
71.7526	2.60751e+06	82806.2	2.82881e+06	86032.6	2.55959e+06	73269.9	2.66405e+06	71901	2.59354e+06	68920.6	2.60393e+06	73988.7	2.63657e+06	68269.4	2.73298e+06	67729.2	71.8203	2.8091e+06	71735.8	2727515	77493.5	2.58751e+06	94122.9	2.57955e+06	89133.4	2532805	85952.6	2660715	85700.1	2.69444e+06	80906.7	2.7792e+06	76989.4
71.8467	2.5981e+06	83162.5	2.82205e+06	85706.4	2.55426e+06	73309.6	2.65677e+06	71876.2	2.58427e+06	68868.5	2.59705e+06	73977.9	2.6294e+06	67869.9	2.72424e+06	67880.5	71.9146	2802503	72076.4	2.71971e+06	76798.9	2.57761e+06	93537.7	2.57218e+06	89128.1	2.52575e+06	85420.5	2652803	85118.1	2.68853e+06	80686.6	2.77235e+06	76176
71.9408	2.58961e+06	83502.1	2.81373e+06	85469	2.54579e+06	73323.2	2649821	71953.7	2.57991e+06	68767.4	2.59279e+06	74094.6	2.62547e+06	67721.9	2.71821e+06	67751.4	72.0089	2.79544e+06	72286.7	2.71394e+06	76222.5	2.57012e+06	92929.2	2.56172e+06	88718.9	2517805	84871.5	2.64423e+06	84373.1	2.68028e+06	80185.2	2.76593e+06	75241.8
72.0349	2581152	83640.2	2.80585e+06	85338.6	2.53905e+06	73255.7	2639979	72049.5	2.5742e+06	68585.8	2.58212e+06	74255.6	2615589	67830.1	2.71179e+06	67350.7	72.1032	2.78837e+06	72146.6	2.70496e+06	75838.5	2.56117e+06	92339.3	2.55142e+06	88000.1	2508744	84332.6	2.63687e+06	83545.5	2672337	79342.3	2758906	74203
72.129	2575457	83473	2.79754e+06	85293.7	2.53247e+06	73088.1	2.63369e+06	72027.4	2.56742e+06	68372.6	2.57679e+06	74325.5	2.6102e+06	68145.3	2.70752e+06	66813.3	72.1975	2.7835e+06	71579.6	2.69764e+06	75649.4	2.55279e+06	91764.2	2.54743e+06	87087.1	2.50103e+06	83805.3	2.63026e+06	82742.1	2.66708e+06	78206.3	2754264	73161
72.2232	2.56697e+06	83025.1	2790070	85275.5	2.52441e+06	72834.7	2.6274e+06	71784.8	2561489	68225.3	2.56905e+06	74182.3	2603557	68582	2.70213e+06	66332.9	72.2918	2.77715e+06	70694.8	2.693e+06	75594	2.5443e+06	91159.2	2.53941e+06	86106.1	2.49339e+06	83248.6	2.62262e+06	82067	2.66052e+06	76919.3	2.7464e+06	72275.4
72.3173	2.55972e+06	82429.9	2782815	85206.9	2519924	72520.6	2.62193e+06	71327.9	2.55513e+06	68220	2.56138e+06	73775	2.5973e+06	69042.5	2695029	66056.2	72.3862	2.77119e+06	69725.1	2.68249e+06	75582.8	2538257	90481.5	2.53174e+06	85206.9	2.4857e+06	82626.9	2613439	81581.5	2.65354e+06	75679.2	2.73914e+06	71701.5
72.4114	2.55276e+06	81842	2.77592e+06	85015	2509986	72172.2	2.61445e+06	70766.5	2.54699e+06	68356.4	2.55689e+06	73161.6	2590142	69436.9	2685898	65988	72.4805	2.76236e+06	68879.6	2677450	75548.8	2528224	89700.4	2.52281e+06	84540.9	2477290	81962	2605490	81279.1	2.64515e+06	74674.8	2.73439e+06	71513.5
72.5055	2.54434e+06	81349.8	2.76562e+06	84644.2	2.50448e+06	71818.6	2.60656e+06	70251.5	2541853	68548.9	2.55024e+06	72472.1	2.58316e+06	69686.4	2.6795e+06	66001.3	72.5748	2756243	68244.1	2.66947e+06	75483	2.51905e+06	88796	2.51314e+06	84208.3	2.47218e+06	81355.9	2599687	81089.1	2640184	74015.7	2.72471e+06	71672.8
72.5996	2.53667e+06	80938.3	2.75777e+06	84083.4	2.49829e+06	71499.4	2.60054e+06	69893.1	2.53504e+06	68669.1	2.5435e+06	71840.3	2575507	69719.9	2.67568e+06	65928.3	72.6691	2750825	67794.3	2.66439e+06	75422.8	2.51266e+06	87760.1	2.50846e+06	84205.6	2.46398e+06	80947.6	2.59074e+06	80925.1	2.63338e+06	73701.2	2.72036e+06	72030.9
72.6938	2.52921e+06	80519.2	2.75387e+06	83385	2.49124e+06	71257	2.5943e+06	69717.9	2.52872e+06	68600.7	2.53668e+06	71325	2570166	69496.5	2.67012e+06	65671.6	72.7634	2.74524e+06	67498.6	2.65475e+06	75403.6	2.50549e+06	86620.8	2498558	84440.7	2453987	80819.1	2.58317e+06	80711.4	2.62452e+06	73640.8	2.71158e+06	72381.5
72.7879	2.52168e+06	80008.4	2.74549e+06	82672.2	2.48544e+06	71122.3	2.58717e+06	69687.6	2.52132e+06	68290.2	2527768	70897.4	2.56306e+06	69026.9	2.66323e+06	65238.7	72.8577	2.73878e+06	67391.9	2.64819e+06	75413.2	2498466	85463.6	2.49158e+06	84797.2	2.4462e+06	80926.6	2.57526e+06	80423.3	2617957	73688.9	2.70426e+06	72524.6
72.882	2515131	79380.5	2.73979e+06	82102.3	2.47811e+06	71087.8	2.58071e+06	69730.9	2.51674e+06	67761.8	2.5237e+06	70489.2	2.55808e+06	68389.5	2.65541e+06	64690.1	72.952	2.73301e+06	67576.8	2.64016e+06	75375.7	2489913	84418	2.48324e+06	85164.5	2.43985e+06	81113.4	2.56831e+06	80074.3	2612227	73724.5	2.69922e+06	72309.6
72.9761	2.50987e+06	78692.2	2.73118e+06	81787	2.47014e+06	71090.8	2.57357e+06	69783.7	2510185	67111.9	2.51718e+06	70076.5	2.55148e+06	67706.3	2.65167e+06	64081.2	73.0463	2.72389e+06	68100.9	2.63469e+06	75194.2	2.48265e+06	83576.6	2.47292e+06	85445.2	2430093	81198.7	2.56168e+06	79698.3	2.60504e+06	73679.7	2.69202e+06	71687.4
73.0702	2500707	78031.3	2724082	81733.9	2.4643e+06	71031.9	2.56616e+06	69799.1	2505031	66468.2	2512609	69715.1	2.5449e+06	67099.6	2.64454e+06	63418.6	73.1407	2718418	68851	2.62766e+06	74809.7	2474434	82930.4	2466868	85530.8	2.42565e+06	81079.7	2.55331e+06	79328.3	2.59786e+06	73552.9	2.68529e+06	70725.8
73.1644	2.49424e+06	77465.5	2714983	81840.6	2.45805e+06	70819.5	2.56105e+06	69754.2	2.49925e+06	65951.5	2505140	69495.8	2.53936e+06	66646.2	2.63896e+06	62699.9	73.235	2.7102e+06	69554.1	2.62017e+06	74227.9	2.46691e+06	82352.8	2.45832e+06	85335.9	2.41687e+06	80764.2	2.54524e+06	78970.9	2.59163e+06	73375.6	2680920	69589.5
73.2585	2486348	77006	2.71056e+06	81955.3	2.45046e+06	70418.1	2554066	69645.4	2.49228e+06	65639.2	2.49826e+06	69460.6	2.53256e+06	66356.7	2634823	61953.6	73.3293	2.70421e+06	69871.3	2612706	73510.1	2.45939e+06	81673	2.45198e+06	84841.6	2.40703e+06	80311.5	2.53806e+06	78587.5	2585591	73140	2673367	68495.9
73.3526	2.48091e+06	76624.6	2701128	81956.5	2.44416e+06	69876.8	2545851	69485.5	2485705	65537.6	2.48985e+06	69553.8	2.52587e+06	66189.7	2.62725e+06	61263.4	73.4236	2697457	69570.8	2.60808e+06	72722.3	2.45246e+06	80788.2	2.44257e+06	84116.9	2400793	79754.4	2.53186e+06	78109.6	2575850	72762.2	2.66746e+06	67647.3
73.4467	2.47319e+06	76281.9	2694051	81804.7	2.4378e+06	69313	2.54029e+06	69292.5	2.48115e+06	65605.8	2486179	69653.5	2520186	66091.6	2.62161e+06	60753.2	73.5179	2.69143e+06	68616	2.59882e+06	71908.2	2.44628e+06	79723.9	2.4348e+06	83299.5	2.39409e+06	79085	2.52281e+06	77463.8	2568911	72119.4	2.66241e+06	67167.4
73.5408	2.46509e+06	75969.6	2688453	81540.1	2.43395e+06	68863.9	2533448	69081.2	2.47484e+06	65784.9	2.47768e+06	69651	2.51467e+06	66011.8	2618035	60555.8	73.6122	2.68601e+06	67191.5	2.59415e+06	71087.1	2.43924e+06	78607.5	2428272	82531.6	2.38542e+06	78283.8	2.51565e+06	76624.1	2.56523e+06	71140.2	2.65561e+06	67052.7
73.635	2.46067e+06	75709.8	2.67981e+06	81243.6	2.42541e+06	68631.7	2527592	68863.8	2.46714e+06	66030.2	2473473	69511.6	2507111	65924.8	2.61147e+06	60778.7	73.7065	2.68006e+06	65626.5	2.58585e+06	70285.1	2.42969e+06	77570.5	2.41997e+06	81913.4	2.37846e+06	77398.2	2.50936e+06	75626.2	2.55774e+06	69913.9	2.64602e+06	67162.5
73.7291	2.45168e+06	75544.7	2.67273e+06	80996	2.4175e+06	68641.4	2.51957e+06	68636.3	2.46144e+06	66332.7	2.46553e+06	69276.9	2.50062e+06	65819.9	2605426	61454.8	73.8008	2.67303e+06	64281.1	2.57986e+06	69561.8	2.42395e+06	76676.5	2.41264e+06	81480.5	2371801	76553.4	2.50343e+06	74567.3	2.55476e+06	68690.7	2.64103e+06	67265.6
73.8232	2.44476e+06	75521.5	2666350	80857	2.41207e+06	68841.7	2513564	68377.5	2.45641e+06	66690.1	2.45916e+06	69017.7	2495339	65704.7	2.59967e+06	62511.5	73.8951	2.67035e+06	63444.3	2574865	69019	2.41698e+06	75906.5	2.4031e+06	81201.6	2.36539e+06	75907.6	2.49457e+06	73566.7	2545983	67758.9	2.63548e+06	67144.1
73.9173	2.43922e+06	75677.5	2.65792e+06	80855.9	2405564	69133.9	2506628	68052.7	2.4501e+06	67092.3	2.45285e+06	68788.1	2.48947e+06	65591.1	2.59245e+06	63776.4	73.9895	2661894	63239.8	2.56925e+06	68771.9	2.4119e+06	75211.4	2.39772e+06	80996.3	2.35798e+06	75564.5	2.48932e+06	72728.6	2.53782e+06	67276.8	2628673	66722.5
74.0114	2431276	76014.8	2.65281e+06	80988.6	2.39994e+06	69411.6	2.50044e+06	67626.1	2442765	67483.5	2447251	68612	2482704	65500.1	2584122	65027.1	74.0838	2.65507e+06	63589.4	2.55907e+06	68880.4	2401615	74569.3	2.38862e+06	80764.8	2.34918e+06	75507.1	2.48115e+06	72112.3	2.53227e+06	67185	2624796	66118.5
74.1056	2.42422e+06	76500	2.64323e+06	81215.3	2391376	69573.7	2.49342e+06	67092.6	2.43487e+06	67756.5	2.44058e+06	68474.7	2.47496e+06	65443.4	2.57897e+06	66088.7	74.1781	2648899	64226.1	2.55504e+06	69291.6	2.39941e+06	73983.8	2.38207e+06	80426.9	2.34142e+06	75582.7	2.47545e+06	71720.5	2.52776e+06	67255.8	2.61948e+06	65576.5
74.1997	2.41575e+06	77043.1	2636583	81464.7	2.38406e+06	69535.3	2.48641e+06	66491	2.42986e+06	67790.4	2.43376e+06	68339.1	2.47071e+06	65415.3	2573999	66892.6	74.2724	2.64225e+06	64776	2.54665e+06	69817.9	2.38905e+06	73445.5	2.37428e+06	79963.9	2.33513e+06	75576.7	2.46977e+06	71520.5	2520611	67257.2	2.61037e+06	65304.7
74.2938	2.40927e+06	77528.3	2628104	81657.2	2377527	69245.1	2.48287e+06	65910.1	2.42272e+06	67513.9	2.42716e+06	68157.6	2.46517e+06	65389.1	2566864	67471	74.3667	2.63611e+06	64896.2	2.53952e+06	70209.7	2.38288e+06	72896.2	2.36717e+06	79418.9	2328097	75331.2	2.46045e+06	71445.2	2.5149e+06	67082.8	2605894	65321.9
74.3879	2.40214e+06	77829.6	2.62187e+06	81737.5	2.37312e+06	68714.1	2.47581e+06	65452.8	2.4173e+06	66960.7	2.42125e+06	67885.5	2.45729e+06	65320.4	2561239	67874.5	74.461	2629900	64412.8	2.53318e+06	70265.1	2376156	72238	2.35996e+06	78881.5	2.32152e+06	74833	2.45409e+06	71410.1	2.50695e+06	66769	2596807	65433.2
74.4821	2.39548e+06	77858.1	2.61562e+06	81689.7	2366279	68032.8	2468128	65199.2	2.41382e+06	66263.6	2.41513e+06	67511	2.45029e+06	65166.7	2.55309e+06	68066.9	74.5553	2.62467e+06	63379.6	2.52794e+06	69923.6	2.37159e+06	71400	2.35247e+06	78439.9	2315123	74214.8	2.448e+06	71305.9	2501943	66432.4	2.59195e+06	65353.6
74.5762	2.3848e+06	77586.1	2.6075e+06	81532.9	2.36014e+06	67342.8	2.46378e+06	65166.9	2405194	65594.4	2.41003e+06	67069.7	2.44443e+06	64920.7	2.54534e+06	67911.6	74.6497	2.62121e+06	62076.3	2.52183e+06	69284.2	2.36338e+06	70397.1	2.34609e+06	78139.9	2307972	73643.1	2.44053e+06	71027.4	2.49862e+06	66177.6	2.5884e+06	64899.8
74.6703	2.38201e+06	77053.6	2.59965e+06	81290.3	2.35373e+06	66775.6	2455132	65318.5	2.39958e+06	65092.1	2.40171e+06	66640.6	2.44068e+06	64631.8	2.53933e+06	67265	74.744	2.61444e+06	60871.3	2.51437e+06	68525.4	2.35764e+06	69330.9	2336531	77954.3	2.29894e+06	73196.6	2434032	70508.6	2.48864e+06	66060.1	2.58097e+06	64101.8
74.7644	2.37437e+06	76362.6	2.59306e+06	80971.9	2.3475e+06	66392.3	2.45044e+06	65577.6	2393790	64812.2	2.39813e+06	66320.3	2.43485e+06	64388.8	2.53337e+06	66102.4	74.8383	2606978	60085.2	2.50728e+06	67809.9	2.35285e+06	68340.6	2330130	77787.8	2.29258e+06	72808.3	2.42745e+06	69747	2.48268e+06	66051.3	2.57562e+06	63188.5
74.8585	2366796	75642.2	2585348	80584.4	2.34136e+06	66176.9	2.44476e+06	65869.3	2389066	64745.5	2.39138e+06	66178.4	2.4272e+06	64264.7	2.53084e+06	64604.4	74.9326	2604558	59858.5	2.50135e+06	67226.9	2.3453e+06	67520.4	2.3224e+06	77512.2	2.2862e+06	72321.4	2.42108e+06	68810.2	2476894	66061.4	2.57016e+06	62438
74.9527	2.35918e+06	75015.5	2.57842e+06	80163	2.33453e+06	66064.3	2435416	66134.3	2.38214e+06	64846	2385752	66229	2.42155e+06	64254.8	2.52399e+06	63107.9	75.0269	2.59601e+06	60126.2	2.49688e+06	66811.4	2.3383e+06	66876.7	2315456	77041.4	2.27933e+06	71600.2	2.41421e+06	67812.8	2.47137e+06	65981.6	2.56469e+06	62034.1
75.0468	2.35441e+06	74570	2573487	79780	2329055	65982.5	2431173	66336.7	2.37508e+06	65059.5	2.37768e+06	66412.3	2.41322e+06	64265.6	2.51727e+06	61965.8	75.1212	2589017	60669.1	2.48976e+06	66580.6	2333161	66327.5	2307985	76391.7	2.27298e+06	70633.2	2.40988e+06	66892.4	2464598	65744.6	2.55793e+06	61989.4
75.1409	2.3468e+06	74345.1	2564856	79515.4	2.32211e+06	65888.1	2424491	66454.9	2.37086e+06	65334.1	2372453	66628.8	2.40958e+06	64169.3	2.5136e+06	61385.8	75.2155	2.5853e+06	61210.4	2.48242e+06	66547.1	2.32652e+06	65760.3	2.30226e+06	75689.8	2.26631e+06	69543.6	2.40213e+06	66168.2	2.45881e+06	65360.1	2.55106e+06	62156.3
75.235	2.33932e+06	74327.7	2.55769e+06	79412.5	2.31685e+06	65769.1	2.41629e+06	66490.7	2.36319e+06	65610.6	2364502	66786.2	2.40231e+06	63898	2504886	61372.3	75.3098	2.57721e+06	61523.4	2.47579e+06	66678.5	2.32101e+06	65076	2.29541e+06	75105.7	2.25995e+06	68529.3	2395860	65684.8	2451942	64900.7	2.54606e+06	62317.6
75.3291	2.33307e+06	74458.4	2.55196e+06	79434.4	2309017	65638.7	2.41196e+06	66466.5	2.35678e+06	65819.5	2361302	66845.7	2.39788e+06	63496	2.5009e+06	61766.2	75.4042	2.5716e+06	61496.7	2469345	66873.2	2.31426e+06	64242	2.286e+06	74755.5	2.25402e+06	67773.6	2.3884e+06	65390.6	2447513	64447.9	2.53908e+06	62285.3
75.4233	2.32566e+06	74639.1	2541408	79481.3	2.30399e+06	65523.7	2.40387e+06	66430.7	2.35184e+06	65890.8	2.3539e+06	66828.6	2389492	63114.4	2.4937e+06	62343.5	75.4985	2.56699e+06	61150.5	2.46258e+06	66985.7	2.30822e+06	63292.7	2.27937e+06	74638.6	2.2471e+06	67378.9	2.38214e+06	65162.8	2.44057e+06	64050.8	2.53417e+06	61976.8
75.5174	2.31825e+06	74754.6	2536309	79451.9	2.29797e+06	65458.8	2399461	66433.2	2.34496e+06	65755.6	2.34692e+06	66784.2	2386181	62929.2	2487503	62924.2	75.5928	2.56046e+06	60609.1	2.45716e+06	66907.8	2304119	62332.6	2.27293e+06	74652.1	2241525	67324.3	2.37759e+06	64891	2.43407e+06	63704.6	2529710	61449.1
75.6115	2310942	74722	2.52925e+06	79300.7	2.29068e+06	65478.9	2.39126e+06	66502.4	2.33847e+06	65376.3	2.34153e+06	66743.5	2.38117e+06	63061.1	2.48124e+06	63411.5	75.6871	2.55836e+06	60037.6	2.45148e+06	66617.9	2.29938e+06	61505.3	2.26599e+06	74671	2233685	67468.5	2.37136e+06	64538.8	2429129	63375.5	2.5243e+06	60844.1
75.7056	2304188	74525.9	2.52333e+06	79067.4	2286288	65601	2385556	66628.5	2.33112e+06	64768	2333868	66694.3	2.37295e+06	63499.6	2476991	63790.5	75.7814	2547157	59557.3	2.44398e+06	66186.2	2.29208e+06	60950	2.25873e+06	74627.6	2.22573e+06	67593.1	2.36495e+06	64164.6	2423469	63032.3	2.51666e+06	60317.7
75.7997	2.29874e+06	74240.2	2515685	78848.8	2.27906e+06	65805.1	2378820	66754.5	2.32892e+06	64023.6	2.32968e+06	66602.2	2366804	64089.3	2.46937e+06	64083.5	75.8757	2.54339e+06	59213.1	2.43815e+06	65718	2.28665e+06	60733.1	2252408	74525.9	2.21947e+06	67488	2.35763e+06	63849.7	2.4162e+06	62676	2.51255e+06	59943.2
75.8939	2.29228e+06	73990.5	2.50859e+06	78733	2.27192e+06	66025.7	2370840	66813.4	2.32124e+06	63300.2	2.32252e+06	66436.2	2.35817e+06	64596.8	2.46329e+06	64300.1	75.97	2.53966e+06	58976.5	2.43235e+06	65298.6	2279482	60806.6	2.24348e+06	74379.7	2.2159e+06	67048.4	2352333	63638.2	2.41271e+06	62342.4	2.50611e+06	59689.3
75.988	2.28479e+06	73878.6	2.50147e+06	78752.2	2265594	66162.9	2.36653e+06	66756.7	2317744	62766.9	2.3172e+06	66193.8	2.35466e+06	64806.7	2.45697e+06	64420.2	76.0643	2532834	58808.1	2.42596e+06	64975.5	2.27601e+06	61018.8	2237734	74165	2.20863e+06	66331.5	2.34543e+06	63511	2.40556e+06	62083.8	2.50109e+06	59451.5
76.0821	2.27785e+06	73916.3	2494358	78875.1	2260346	66114.9	2358980	66582.2	2.31068e+06	62522.9	2.30883e+06	65907.3	2.3487e+06	64623.2	2.45073e+06	64404.7	76.1587	2.52743e+06	58701.3	2.4206e+06	64768.4	2.26877e+06	61186.1	2.22994e+06	73805.6	2202757	65516.8	2.34112e+06	63437.3	2.40017e+06	61939.3	2.49602e+06	59123.2
76.1762	2.2705e+06	74003.2	2487872	79032.5	2.25316e+06	65817.2	2.35393e+06	66322.4	2.30342e+06	62547	2.30481e+06	65638.1	2.34069e+06	64109.5	2.4457e+06	64226.5	76.253	2521896	58678.7	2.41347e+06	64685.6	2262994	61159.1	2.22292e+06	73242.2	2.19527e+06	64800	2334306	63411.3	2.39394e+06	61914	2.48883e+06	58649.1
76.2703	2.2631e+06	73979.6	2.48125e+06	79143.6	2247374	65264.3	2.34598e+06	66025.3	2.2994e+06	62704.2	2.29973e+06	65460.2	2337367	63438.1	2.43825e+06	63899	76.3473	2515386	58742.3	2408142	64718.8	2.25675e+06	60872.4	2.21776e+06	72496.6	2.19007e+06	64291.2	2.32665e+06	63463.3	2.38823e+06	61969.8	2.48532e+06	58053.9
76.3645	2.25621e+06	73719.4	2471359	79156.1	2.24092e+06	64517.9	2.33984e+06	65737	2.29187e+06	62819.2	2292662	65437.4	2.33128e+06	62803.1	2432854	63477.1	76.4416	2.5105e+06	58836.5	2.40094e+06	64832.7	2.25243e+06	60346	2.21066e+06	71691.6	2.18403e+06	63976.7	2321811	63624.2	2.38272e+06	62033.4	2.47949e+06	57428.5
76.4586	2.25081e+06	73212.3	2.46635e+06	79052	2.23519e+06	63696.9	2334006	65497	2.28656e+06	62755.6	2286479	65578.6	2.324e+06	62332.5	2428337	63030.1	76.5359	2.50377e+06	58856.4	2.39389e+06	64960.1	2.24643e+06	59673.6	2.20347e+06	70996.2	2.17796e+06	63752.6	2.31535e+06	63881.7	2.37619e+06	62014	2475131	56903.8
76.5527	2.24335e+06	72581.8	2459836	78862.8	2.23114e+06	62941.5	2.32762e+06	65353	2.28104e+06	62480.1	2.2801e+06	65824.4	2.31865e+06	62062.8	2.42134e+06	62615.3	76.6302	2.49836e+06	58695.9	2.38927e+06	65022.9	2.2411e+06	58986.2	2.19661e+06	70536.6	2.17045e+06	63476	2.30865e+06	64166.6	2369953	61804.8	2469912	56586.4
76.6468	2.23726e+06	72039	2.45175e+06	78651.8	2.22418e+06	62381.1	2322392	65356.6	2.27554e+06	62059.9	2.27204e+06	66072.9	2.31273e+06	61960.9	2.41376e+06	62274	76.7245	2492619	58301.4	2.38283e+06	64970.9	2.23593e+06	58424.4	2.19057e+06	70333.7	2.1642e+06	63025.9	2301856	64374.8	2.36462e+06	61315.2	2462850	56491.3
76.741	2.23184e+06	71783.4	2.44613e+06	78492.7	2.21789e+06	62086.3	2.31504e+06	65547.1	2.26921e+06	61623.9	2.26797e+06	66236.6	2.30749e+06	61971.5	2409266	62033.9	76.8188	2487870	57729	2375835	64778.7	2.23001e+06	58040.7	2182566	70297.8	2159490	62351.2	2.295e+06	64397.3	2358593	60510	2.45826e+06	56520.1
76.8351	2224735	71920.6	2438095	78431.9	2212554	62052.7	2306771	65924.5	2264372	61304.9	2.26184e+06	66290.1	2299895	62055.9	2.40496e+06	61930.3	76.9132	2.48327e+06	57124.1	2368236	64457.2	2.22383e+06	57843	2175881	70277.1	2152673	61511.7	2.2893e+06	64172.9	2353520	59450.4	2.45107e+06	56493.7
76.9292	2216146	72414.1	2.43049e+06	78477.9	2.20626e+06	62205.7	2302787	66439.3	2.26043e+06	61179.5	2255491	66277.2	2.29493e+06	62213.9	2.39801e+06	61995.5	77.0075	2.4752e+06	56659.8	2363984	64050.4	2.21824e+06	57780.1	2167960	70121.5	2.14858e+06	60682.5	2.2827e+06	63726.2	2.34846e+06	58310.9	2447040	56249.6
77.0233	2.21077e+06	73100.4	2.42414e+06	78599.5	2199965	62435.5	2.29599e+06	67000.8	2.25192e+06	61239.8	2.24881e+06	66260.6	2.29063e+06	62456	2.392e+06	62226.8	77.1018	2.47171e+06	56460	2.35804e+06	63629.7	2.21289e+06	57780.6	2162293	69739.4	2.1428e+06	60090.5	2.27758e+06	63180.6	2344971	57329.9	2442083	55731.9
77.1174	2202573	73766.4	2.41808e+06	78751.4	2.19523e+06	62643.3	2.28847e+06	67500.2	2246644	61408.2	2242858	66277.6	2.28221e+06	62788.9	2.38474e+06	62566	77.1961	2.46557e+06	56534.3	2351234	63287.2	2.20726e+06	57795.8	2.15583e+06	69119.9	2.13458e+06	59896.7	2.27134e+06	62713.5	2.33752e+06	56702.5	2437780	55027.4
77.2115	2194964	74237.5	2410289	78884.5	2187341	62764.3	2.28013e+06	67840.3	2.24061e+06	61583.4	2.23639e+06	66313.4	2.27755e+06	63180.8	2.38015e+06	62915.3	77.2904	2458196	56775.1	2.34448e+06	63099.2	2.2021e+06	57815.4	2148619	68337.3	2.1292e+06	60105.7	2.26453e+06	62476.3	2.33158e+06	56487.1	2.43142e+06	54313.2
77.3057	2189748	74439.4	2.40281e+06	78942.5	2.18204e+06	62785.2	2.27413e+06	67970.4	2235464	61710.1	2.23057e+06	66328.5	2.26939e+06	63584.8	2.37222e+06	63190.9	77.3847	2.45439e+06	57007.6	2.33987e+06	63084.6	2.19522e+06	57857.4	2.14299e+06	67525.9	2.12323e+06	60557.6	2257114	62541.9	2.32531e+06	56584.7	2426050	53761
77.3998	2182558	74409.9	2.39481e+06	78871.2	2.17682e+06	62733.2	2269606	67909.7	2.23095e+06	61810.1	2224340	66276	2264910	63953.6	2.36737e+06	63370.6	77.479	2.44698e+06	57079.7	2.33226e+06	63180.6	2.19149e+06	57945	2136824	66849.1	2.11745e+06	61015.4	2.25379e+06	62887.1	2.32205e+06	56814.5	2.42348e+06	53474.8
77.4939	2175274	74251.8	2.38894e+06	78644.3	2.17122e+06	62657.7	2.26266e+06	67738.8	2224229	61961.1	2.21899e+06	66133.6	2.25885e+06	64265.3	2363471	63498	77.5733	2.44391e+06	56930.8	2326422	63276.6	2.18559e+06	58089.7	2131035	66458.4	2.11112e+06	61284.6	2.2462e+06	63429.9	2.31725e+06	57032	2.41719e+06	53458.7
77.588	2.16977e+06	74072.6	2.38246e+06	78290.2	2.16499e+06	62597	2.25595e+06	67549.3	2.21914e+06	62234.5	2210610	65896.2	2.25296e+06	64515.3	2355852	63622.9	77.6677	2.43805e+06	56632.6	2.3206e+06	63275.3	2.17867e+06	58283.8	2.12453e+06	66445.3	2.10543e+06	61284.4	2239174	64070.4	2.31089e+06	57192.5	2.41188e+06	53634.2
77.6822	2.16073e+06	73943.5	2.37568e+06	77901	2.1582e+06	62555.3	2.24861e+06	67387.7	2.21177e+06	62629.4	2206409	65580.5	2.24644e+06	64690.1	2.348e+06	63738.8	77.762	2.4317e+06	56339.1	2314311	63140.3	2.1729e+06	58508.9	2.11598e+06	66805.9	2.09852e+06	61053.4	2230870	64713.9	2303479	57323.3	2403836	53869.6
77.7763	2.15523e+06	73890	2.36804e+06	77589.4	2.1527e+06	62497.9	2.24207e+06	67235.6	2207012	63067.5	2.2002e+06	65225.9	2239124	64753.5	2.34361e+06	63767.7	77.8563	2.42759e+06	56202.1	2309539	62919.8	2.16941e+06	58753.4	2.11076e+06	67426.3	2.09482e+06	60698.6	2.22812e+06	65293.8	2299428	57452.6	2.40262e+06	54032.1
77.8704	2.14886e+06	73919.3	2363907	77436.1	2.14687e+06	62383.8	2.23477e+06	67042.4	2.20021e+06	63426	2194708	64886.2	2.23209e+06	64669.4	2.33578e+06	63622.8	77.9506	2.42192e+06	56281.1	2.30338e+06	62710.6	2.16386e+06	59021	2.10458e+06	68117.3	2.0888e+06	60331.5	2.22093e+06	65758.1	2.29501e+06	57569.8	2396470	54042
77.9645	2.14173e+06	74037	2.35536e+06	77429.5	2.1413e+06	62195.9	2.23054e+06	66780.7	2.19489e+06	63605.4	2.18889e+06	64614.6	2228367	64448.8	2331259	63293.9	78.0449	2.41508e+06	56521	2.29629e+06	62599	2.15581e+06	59324.5	2095333	68679.4	2.08261e+06	60012.4	2.21288e+06	66077.2	2.28961e+06	57648.4	2.39214e+06	53909.6
78.0586	2.1353e+06	74240.2	2.34668e+06	77472	2.1355e+06	61962.9	2.22505e+06	66473.9	2.18819e+06	63575	2182014	64439.4	2.22297e+06	64175.5	2.32657e+06	62887.1	78.1392	2.40863e+06	56786.7	2.29093e+06	62614	2.15027e+06	59648.4	2.0908e+06	68984.5	2.07516e+06	59720.7	2206448	66227.6	2.28246e+06	57679.1	2.38638e+06	53715.1
78.1528	2.1277e+06	74500.5	2.34077e+06	77441.6	2130193	61745.6	2.21677e+06	66167.3	2.18282e+06	63386	2176420	64356.1	2.21712e+06	63956.2	2.32053e+06	62575.9	78.2335	2.40577e+06	56959.8	2284658	62711.2	2146846	59947.8	2.08433e+06	69017	2.06973e+06	59376.1	2.1999e+06	66186.5	2.27803e+06	57670.6	2.38095e+06	53536.2
78.2469	2.12133e+06	74744.9	2.33455e+06	77264.1	2124259	61609.8	2.20972e+06	65892.6	2.17921e+06	63147.1	2.171e+06	64342.8	2.20996e+06	63856.6	2.31606e+06	62506	78.3278	2.39938e+06	56995.8	2.27934e+06	62793.5	2.13885e+06	60175	2077221	68858.7	2.0656e+06	58909.9	2195430	65954	2272427	57623.1	2375939	53398.8
78.341	2.11338e+06	74871	2328056	76964.1	2.11842e+06	61596.6	2.20394e+06	65660.6	2.17033e+06	62973.3	2164227	64381.3	2202534	63848.6	2304610	62711.4	78.4221	2.39545e+06	56936.5	2271535	62756.8	2.13457e+06	60305.7	2.07116e+06	68632.2	2.0615e+06	58335.2	2187909	65575.1	2.268e+06	57511.9	2371949	53270.6
78.4351	2.10674e+06	74797.4	2322703	76642.6	2111802	61721.6	2.19905e+06	65478.5	2.16681e+06	62931	2159651	64468.5	2.1973e+06	63848.3	2303623	63117.8	78.5165	2.38667e+06	56828.5	2.26646e+06	62520.5	2.12745e+06	60350.7	2.06402e+06	68425.6	2.05402e+06	57761.6	2.18321e+06	65142.2	2.26004e+06	57310.3	2.36627e+06	53109.7
78.5292	2.0995e+06	74521.3	2.31459e+06	76410.4	2106513	61977.5	2.19255e+06	65378	2.16126e+06	63011.1	2152889	64597.5	2191805	63795.2	2.29617e+06	63602.4	78.6108	2.3822e+06	56655.3	2.262e+06	62058.3	2.12338e+06	60343.3	2.05761e+06	68261.9	2.04818e+06	57322.2	2174628	64749.4	2.25674e+06	57035.8	2.36189e+06	52908.3
78.6234	2.09312e+06	74142.2	2.30634e+06	76323.6	2.10267e+06	62337.3	2.18636e+06	65402.5	2.15303e+06	63138.2	2.14674e+06	64748.2	2.18649e+06	63707.8	2.28919e+06	64061.3	78.7051	2376724	56349.4	2.25421e+06	61406.7	2.11757e+06	60299.8	2051250	68095.8	2.04474e+06	57100	2169283	64446.9	2.25256e+06	56769.9	2.35704e+06	52696.3
78.7175	2.0883e+06	73833.8	2.30223e+06	76373.4	2.09394e+06	62737	2.17842e+06	65573.9	2146539	63223.4	2.13879e+06	64881.6	2.17999e+06	63672.3	2283285	64439.7	78.7994	2372833	55866.5	2.24963e+06	60670.3	2.11001e+06	60203.6	2.04442e+06	67862.6	2036226	57052.2	2.16351e+06	64229.5	2.24637e+06	56638.2	2.35148e+06	52502.6
78.8116	2.07911e+06	73769.7	2.29364e+06	76517	2.08753e+06	63083	2.17238e+06	65872.2	2.14304e+06	63216.5	2.13559e+06	64956.7	2.17447e+06	63763.5	2277870	64708.7	78.8937	2.36774e+06	55267.9	2.24519e+06	60010.9	2.1049e+06	60007.2	2.03855e+06	67519	2031961	57059.1	2.15753e+06	64073.1	2.24135e+06	56729.1	2346343	52322
78.9057	2.07505e+06	74027.9	2.28658e+06	76724.4	2.08131e+06	63272.6	2.16597e+06	66251	2.13711e+06	63137.9	2.12859e+06	64945.8	2.16623e+06	63986.8	2.27065e+06	64842.6	78.988	2.36227e+06	54703.6	2.23771e+06	59580.8	2.10043e+06	59666.5	2.03097e+06	67066.6	2.02632e+06	57018.4	2.15062e+06	63969.3	2.23397e+06	57019.1	2.34213e+06	52115.3
78.9998	2.06546e+06	74536.1	2.28121e+06	76986.2	2.07624e+06	63247	2.16042e+06	66664.5	2.13062e+06	63053	2122044	64838.1	2.16067e+06	64277.9	2.26374e+06	64813.8	79.0823	2356041	54325.2	2234067	59466.6	2.09383e+06	59181.1	2.02548e+06	66552.4	2.02148e+06	56910.1	2.14462e+06	63926.8	2.22826e+06	57346.7	2337380	51845.4
79.094	2057306	75107.9	2274226	77293.3	2.07049e+06	63035.3	2.15305e+06	67078.1	2.12466e+06	63018.2	2.11548e+06	64630.5	2.15486e+06	64554.8	2.2577e+06	64615.9	79.1767	2350124	54188.2	2.22659e+06	59625.3	2.08897e+06	58642.5	2.02023e+06	66054.7	2.01618e+06	56789.8	2.13807e+06	63944.3	2.22431e+06	57488.7	2.33145e+06	51500.6
79.1881	2.0508e+06	75530.1	2.26665e+06	77600.9	2.0645e+06	62744.2	2.1459e+06	67449.6	2.11882e+06	63039.9	2.10992e+06	64323.4	2149901	64764.6	2.25387e+06	64294.8	79.271	2.34717e+06	54242.2	2.21992e+06	59885.8	2.08523e+06	58160.1	2.01318e+06	65658.2	2.00992e+06	56732.6	2.13154e+06	64001.7	2.2173e+06	57290.4	2.32825e+06	51117.9
79.2822	2.04451e+06	75667.9	2.25762e+06	77824.8	2.05881e+06	62505.4	2.14067e+06	67704.9	2.11275e+06	63075.4	2.10525e+06	63933.6	2142252	64892.9	2.24652e+06	63939.3	79.3653	2340466	54396.6	2.21309e+06	60007.6	2.07666e+06	57860.9	2.00713e+06	65416.3	2.00383e+06	56771.7	2126100	64075.8	2.21492e+06	56765	2.32281e+06	50772
79.3763	2.0396e+06	75507.6	2.25369e+06	77873.9	2.05391e+06	62395.5	2132410	67752	2.10681e+06	63073.8	2.09933e+06	63499.5	2.13743e+06	64933.1	2.24087e+06	63648.7	79.4596	2335017	54598.5	2209726	59813.1	2.07335e+06	57826.3	1.99879e+06	65328	1.99791e+06	56878.9	2.12049e+06	64151.8	2.20948e+06	56077.5	2.3192e+06	50546.2
79.4704	2.03104e+06	75123.8	2.24476e+06	77703.1	2.0471e+06	62391.8	2.12536e+06	67519.1	2.1027e+06	63008.7	2.09228e+06	63079.3	2.12957e+06	64859.3	2.23533e+06	63488.9	79.5539	2.33087e+06	54847.4	2205360	59296.7	2.067e+06	58062.7	1.99465e+06	65346	1.99426e+06	56998.1	2.113e+06	64218.8	2.20265e+06	55468	2.31363e+06	50480.1
79.5646	2.0226e+06	74615.2	2.24051e+06	77344.5	2.04084e+06	62385.6	2120813	67012.2	2.09606e+06	62882	2.08714e+06	62738	2.12351e+06	64642.2	2.22888e+06	63471.2	79.6482	2.32329e+06	55163.8	2.19799e+06	58644	2.06199e+06	58501.9	1.98807e+06	65413.2	1.9882e+06	57104.1	2.10556e+06	64244.3	2197616	55118	2307922	50535.5
79.6587	2.01704e+06	74063.9	2.23106e+06	76900	2.03404e+06	62250.6	2.11354e+06	66336.1	2.08891e+06	62713.7	2.08246e+06	62528.4	2.11814e+06	64292.4	2.22234e+06	63567.2	79.7425	2.31936e+06	55555.7	2.19292e+06	58143.2	2.05436e+06	59030.6	1.98158e+06	65497.2	1980302	57224.3	2099495	64171.9	2.1932e+06	55070.5	2.3028e+06	50606
79.7528	2.01175e+06	73540.5	2.2268e+06	76494.6	2.02886e+06	61930	2.10871e+06	65668.6	2.08416e+06	62520.6	2.07592e+06	62474.1	2.11312e+06	63889.5	2.21665e+06	63744.7	79.8368	2313336	56019.4	2.18796e+06	58039.2	2049350	59538.2	1.9742e+06	65595.5	1977650	57414.3	2.09616e+06	63960.2	2187480	55275.7	2.29807e+06	50579.2
79.8469	2.00443e+06	73123.6	2.21955e+06	76222.9	2.02354e+06	61496	2.10241e+06	65181.7	2.07938e+06	62321.5	2.07129e+06	62559.1	2.10703e+06	63560.3	2.21147e+06	63989.5	79.9312	2.30772e+06	56552.9	2.18184e+06	58423.1	2044036	59904.4	1.96843e+06	65699.5	1.97043e+06	57707.8	2088098	63625.5	2.18326e+06	55651.4	2.297e+06	50401.4
79.9411	1.99725e+06	72893.7	2212392	76114	2.019e+06	61128.7	2.09569e+06	64970.5	2.07235e+06	62146.6	2.06294e+06	62732.9	2100209	63421.9	2205094	64299.2	80.0255	2.30337e+06	57151.4	2.17604e+06	59200.2	2.03828e+06	60079.1	1.96292e+06	65771.3	1.96562e+06	58075	2.0822e+06	63235.6	2176998	56122.8	2288876	50108.9
80.0352	1.99125e+06	72893.9	2.20621e+06	76128.5	2.01375e+06	61029	2.0891e+06	65013.3	2.06749e+06	62030.4	2.05742e+06	62932.6	2.09523e+06	63518.3	2.19797e+06	64654.7	80.1198	2.29565e+06	57779.4	2.16835e+06	60141.5	2.03189e+06	60094	1.95448e+06	65744.7	1.95779e+06	58426.9	2.07542e+06	62858.6	2169641	56602.9	2.28408e+06	49789.2
80.1293	1.98495e+06	73090.9	2.19866e+06	76177.8	2.00737e+06	61303.7	2.08297e+06	65200.5	2.06178e+06	62001.7	2.05354e+06	63120.8	2088395	63808.2	2.19246e+06	65004.3	80.2141	2290321	58339.3	2161889	60978.8	2027391	60044.4	1.94893e+06	65566.4	1951738	58658.5	2.06929e+06	62517.1	2165404	56984.1	2279876	49528.9
80.2234	1.97648e+06	73376.5	2.19155e+06	76176.6	2.00051e+06	61893.5	2.07594e+06	65400.5	2.05552e+06	62070.5	2.04667e+06	63297.4	2.08186e+06	64198.4	2.1855e+06	65283.3	80.3084	2.28206e+06	58693.8	2.15661e+06	61516.7	2.02078e+06	60045.5	1.94315e+06	65235.8	1.94775e+06	58689.9	2.0646e+06	62192.2	2.16075e+06	57188.4	2.27669e+06	49379.9
80.3175	1.96972e+06	73612.8	2.18556e+06	76084.2	1.99448e+06	62602.1	2.06952e+06	65521.6	2050323	62228.8	2.0414e+06	63481.6	2.07527e+06	64599.1	2.1794e+06	65451.5	80.4027	2280245	58744.9	2152976	61707.3	2015811	60173.3	1.93794e+06	64819.5	1.94287e+06	58528.1	2.05738e+06	61872.9	2.15504e+06	57175.5	2270954	49380.1
80.4117	1.9641e+06	73696.7	2179473	75932.4	1.9875e+06	63195.2	2.06479e+06	65557.6	2.0439e+06	62458	2.03453e+06	63669.3	2.07111e+06	64956	2.17349e+06	65528.7	80.497	2.27341e+06	58530.9	2.14539e+06	61658.3	2.00865e+06	60420.6	1.92972e+06	64417.3	1.93621e+06	58259.8	2.05182e+06	61595.9	2.14905e+06	56965.1	2.26749e+06	49548.4
80.5058	1.9552e+06	73611.9	2.17167e+06	75808	1981936	63513.7	2.05743e+06	65562.8	2.0389e+06	62734	2.02873e+06	63809.2	2064369	65244.7	2.16762e+06	65587.5	80.5913	2268614	58231.4	2.13946e+06	61545.6	2.00337e+06	60702.6	1.92525e+06	64108.1	1929242	58004.9	2.04664e+06	61428.6	2144527	56606.6	2.26072e+06	49868.1
80.5999	1.9504e+06	73438.5	2.16689e+06	75801.6	1.97678e+06	63541.3	2.0506e+06	65615	2.03266e+06	63027.6	2.02251e+06	63827.3	2.05634e+06	65448.5	2162547	65705.9	80.6857	2.26251e+06	58104.3	2.13241e+06	61496.1	1.99698e+06	60886.1	1.91761e+06	63904.2	1.92498e+06	57842.2	2.0396e+06	61421.2	2.13737e+06	56126.4	2.25427e+06	50250.8
80.694	1944314	73308.4	2.15957e+06	75961.8	1.97101e+06	63373.7	2.04558e+06	65763.2	2.02653e+06	63298.3	2015629	63677.2	2.05039e+06	65548.6	2.1542e+06	65914	80.78	2.2569e+06	58342.1	2.12732e+06	61532.3	1.99098e+06	60862.5	1.91187e+06	63755	1919592	57792.3	2.03354e+06	61555	2.13397e+06	55560.9	2.25236e+06	50567.5
80.7881	1.93683e+06	73331	2150886	76265.3	1.96336e+06	63145.4	2.03823e+06	66004.8	2.01963e+06	63505.2	2.01127e+06	63386.8	2.04485e+06	65542.5	2.14799e+06	66170.3	80.8743	2.25071e+06	58953.4	2.1225e+06	61592	1.98715e+06	60611.6	1.90546e+06	63585.7	1.91287e+06	57842.5	2.02671e+06	61741.5	2.13031e+06	54974	2247802	50729.8
80.8823	1.92885e+06	73537.1	2145075	76637.4	1.96008e+06	62952.9	2.0312e+06	66292.9	2.01492e+06	63627	2.00625e+06	63046.2	2.03818e+06	65475.3	2.14101e+06	66386.6	80.9686	2.24349e+06	59761.9	2115518	61601	1.9803e+06	60206.6	1.90012e+06	63358.2	1.90911e+06	57981.9	2.02134e+06	61867.8	2123285	54482.2	2.24133e+06	50753.4
80.9764	1.92263e+06	73867.2	2138373	76997	1.95153e+06	62817.3	2.02483e+06	66549.1	2008228	63684.8	1.99965e+06	62760.3	2.03268e+06	65439.1	2.13774e+06	66479.9	81.0629	2.23805e+06	60528.5	2.10946e+06	61517.9	1.97588e+06	59773.2	1.89557e+06	63081.4	1.90185e+06	58205.4	2.01553e+06	61855.9	2.11912e+06	54220.7	2238072	50744.1
81.0705	1.91528e+06	74202.8	2.1308e+06	77288.1	1.94595e+06	62710.7	2.01904e+06	66694.7	2.00278e+06	63750.5	1.99256e+06	62595.6	2.02696e+06	65528.8	2127166	66427	81.1572	2.23268e+06	61028.4	2.10292e+06	61340.2	1.96826e+06	59405.4	1885895	62786.9	1.89539e+06	58485.4	2.00963e+06	61697.8	2113895	54274	2.23259e+06	50807.9
81.1646	1.90854e+06	74428	2.1249e+06	77497.8	1.94021e+06	62600.8	2.01129e+06	66665.9	1.99678e+06	63914.1	1.98755e+06	62560.1	2.02034e+06	65776.3	2.12236e+06	66271.1	81.2515	2226323	61152.5	2098238	61082.2	1.96375e+06	59101.2	1.88105e+06	62479.8	1.89007e+06	58741.7	2.00342e+06	61441.1	2108094	54605.6	2.22751e+06	50952.5
81.2587	1901316	74468.3	2116948	77634.8	1.93508e+06	62486	2.005e+06	66430.7	1.99196e+06	64237.4	1982105	62621.3	2.012e+06	66120.7	2.11833e+06	66112.3	81.3458	2.22028e+06	60926	2.09209e+06	60779.1	1.95766e+06	58778.8	1.87527e+06	62139.7	1884076	58872.3	1.99634e+06	61138.6	2.10189e+06	55056.9	2220426	51076.5
81.3529	1.89375e+06	74311	2.10934e+06	77719.1	1929020	62391	1998258	66003.1	1.98415e+06	64710	1.97611e+06	62739.6	2.00634e+06	66426.1	2.11013e+06	66054.6	81.4402	2214420	60479.5	2.08669e+06	60509.3	1.95195e+06	58318.8	1.87055e+06	61767.7	1.87874e+06	58815.1	1991318	60819.7	2.09613e+06	55421.1	2.21805e+06	51046.3
81.447	1.88795e+06	73995.9	2.10317e+06	77773.7	1.92276e+06	62338.7	1.99274e+06	65450.7	1.97821e+06	65238.6	1.96958e+06	62879.5	2000442	66557	2.10431e+06	66170	81.5345	2.21053e+06	59989.6	2080690	60389	1.9466e+06	57688	1.86406e+06	61444	1.87369e+06	58595.7	1.98585e+06	60496.5	2.09241e+06	55554.7	2.21287e+06	50817.3
81.5411	1.88069e+06	73602.5	2.09732e+06	77823.4	1916858	62326.9	1.98685e+06	64884.3	1.97164e+06	65685.6	1.96536e+06	63005.6	1.99407e+06	66441.1	2.09806e+06	66473.1	81.6288	2.20368e+06	59628.4	2.07556e+06	60524.3	1.94346e+06	56982.5	1.85829e+06	61300.1	1.86764e+06	58314.9	1.98054e+06	60184.1	2.08759e+06	55450.7	2210036	50486
81.6352	1.8749e+06	73223.2	2.08942e+06	77884.4	1.90939e+06	62339.3	1.98114e+06	64427.9	1.96557e+06	65933.5	1.95659e+06	63079.8	1.98727e+06	66101.6	2.09038e+06	66923.1	81.7231	2.19884e+06	59505.6	2.06904e+06	60953.5	1937831	56402.7	1.85172e+06	61436.6	1.8622e+06	58089.2	1.9733e+06	59916.8	2082450	55244.4	2.20457e+06	50246.5
81.7293	1.86742e+06	72937.1	2.08332e+06	77950.9	1906002	62380.1	1.97396e+06	64177	1.95848e+06	65939.9	1.95179e+06	63084	1.98136e+06	65643.3	2.08592e+06	67447.4	81.8174	2.19165e+06	59630.9	2.06186e+06	61605.9	1.93198e+06	56154	1.84668e+06	61882.8	1.85678e+06	57977.3	1.96825e+06	59726.7	2.07731e+06	55121.8	2.19892e+06	50251.7
81.8235	1.86143e+06	72789.7	2.074e+06	77991.7	1.89891e+06	62493.8	1.96801e+06	64166.8	1.95546e+06	65752.2	1.94738e+06	63050.5	1.9758e+06	65209.1	2078181	67960.4	81.9117	2.18663e+06	59904.4	2.05716e+06	62309.1	1926655	56333.1	1.83923e+06	62518.1	1.85046e+06	57952.6	1.96318e+06	59615.9	2.07123e+06	55198.6	2.19328e+06	50503.9
81.9176	1.85358e+06	72785.8	2.06802e+06	77975.1	1.89357e+06	62745	1962600	64367.7	1.94754e+06	65472.5	1940056	63062.6	1.96999e+06	64937.1	2.07241e+06	68366.1	82.006	2179032	60165.2	2.04941e+06	62879.5	1.91976e+06	56861.1	1.83231e+06	63126.4	1.84458e+06	57929.9	1.95575e+06	59549.8	2065887	55445.9	2.18867e+06	50844.7
82.0117	1.84696e+06	72895.1	2061936	77910.2	1888436	63167.2	1954876	64703.3	1940497	65207.5	1.93592e+06	63217.7	1963040	64914.8	2.06346e+06	68569.1	82.1003	2.17458e+06	60288.4	2.04435e+06	63181.8	1914650	57519.5	1.82679e+06	63500.3	1.83919e+06	57827.8	1.95151e+06	59488	2.06089e+06	55708.3	2.18485e+06	51065.1
82.1058	1.8411e+06	73074.9	2.05515e+06	77856.4	1.88003e+06	63708.1	1.94884e+06	65078.1	1.93503e+06	65040.3	1.92896e+06	63562	1957867	65150.4	2.05858e+06	68494.6	82.1946	2.1704e+06	60258.1	2.03839e+06	63194.2	1.90937e+06	58054.1	1.82148e+06	63520.8	1.83542e+06	57621.6	1.94331e+06	59413.5	2.05416e+06	55795.9	2179461	51040.3
82.2	1.8339e+06	73267.3	2.04827e+06	77901.7	1.87413e+06	64236.8	1.94227e+06	65410.1	1.93089e+06	65025.1	1.92212e+06	64045.3	1.95089e+06	65562.5	2.05085e+06	68137	82.289	2.16314e+06	60181.3	2.03222e+06	63014.4	1.90316e+06	58291.5	1.81442e+06	63207.5	1.82799e+06	57361.6	1.94069e+06	59357	2.05107e+06	55587.3	2.17544e+06	50798.9
82.2941	1826229	73406.6	2.04004e+06	78104.5	1867384	64599	1.93573e+06	65650.5	1.92327e+06	65185	1.91662e+06	64532.9	1943012	66018	2.04588e+06	67597.3	82.3833	2.15763e+06	60197.7	2.02634e+06	62818.6	1.89834e+06	58195.9	1.80831e+06	62696.2	1.82225e+06	57136.9	1.93344e+06	59384.5	2.04514e+06	55090.7	2.17061e+06	50478
82.3882	1.81913e+06	73422.3	2.03432e+06	78449.2	1.86144e+06	64707.2	1.92967e+06	65792.7	1917788	65511.3	1.90909e+06	64870.3	1.93709e+06	66388	2.03948e+06	67067.3	82.4776	2150647	60375.9	2.0214e+06	62783.4	1.89327e+06	57842.8	1.80401e+06	62189.5	1.81745e+06	57029.2	1.92684e+06	59559.6	2.03957e+06	54436.2	2.16464e+06	50222.8
82.4823	1.81293e+06	73267.2	2.02703e+06	78840.6	1.85633e+06	64583.9	1922625	65863.8	1.91028e+06	65952.9	1.90392e+06	64959.4	1.9315e+06	66603	2.03429e+06	66773.8	82.5719	2.1451e+06	60663	2.0141e+06	63011.6	1.88703e+06	57359.2	1.79834e+06	61879.8	1.81256e+06	57084.7	1.9217e+06	59903	2.03635e+06	53827.2	2161755	50112.9
82.5764	1805370	72946.6	2.01811e+06	79143.8	1.85002e+06	64347	1916984	65905.6	1.9045e+06	66418.8	1.89832e+06	64805.2	1.92551e+06	66679.7	2027429	66878	82.6662	2139509	60925.9	2008266	63482.4	1.88243e+06	56859.6	1.79085e+06	61883.4	1.80748e+06	57298.7	1.91563e+06	60367.7	2.03133e+06	53469.8	2.15617e+06	50151.5
82.6705	1.80032e+06	72534.2	2.01109e+06	79250.6	1.8442e+06	64135.1	1910999	65949.9	1.89876e+06	66803.9	1.89229e+06	64503.9	1.91864e+06	66690.2	2.02032e+06	67403.8	82.7605	2133648	61049.8	2.00185e+06	64051.1	1.8772e+06	56429.7	1.78473e+06	62213.6	1.79948e+06	57612.3	1.90933e+06	60859.7	2.02559e+06	53510.4	2.15118e+06	50299.2
82.7647	1.7934e+06	72153.2	2.00617e+06	79130.3	1.83802e+06	64034.7	1.90299e+06	66002.7	1892058	67028.4	1.88637e+06	64186.3	1.91204e+06	66704.3	2.01441e+06	68223.2	82.8548	2.1296e+06	61011.2	1.9937e+06	64503.2	1.87254e+06	56120.7	1.77836e+06	62790.6	1794375	57910.6	1.90267e+06	61279.4	2021550	53975.9	2.14779e+06	50511.7
82.8588	1.78575e+06	71930.4	1.99655e+06	78854.1	1831228	64048.1	1.89695e+06	66043.1	1.88446e+06	67067.9	1.88046e+06	63962.9	1.90581e+06	66756.4	2.00593e+06	69109	82.9492	2.12097e+06	60867	1.98974e+06	64661.2	1.86743e+06	55958	1.77444e+06	63495	1.78905e+06	58053.8	1.89844e+06	61567.3	2.01386e+06	54755.1	2.14169e+06	50747.9
82.9529	1.77989e+06	71947.8	1.99183e+06	78573.8	1.82437e+06	64118.2	1.89117e+06	66044.6	1.87906e+06	66969.5	1.87429e+06	63892.1	1.89924e+06	66832.9	1999469	69825.6	83.0435	2.11662e+06	60694.3	1.98318e+06	64474.6	1.86012e+06	55934.5	1.76573e+06	64216.3	1.78313e+06	57956.3	1.89071e+06	61716.3	2.00892e+06	55622.3	2.13604e+06	50972.2
83.047	1.77411e+06	72215.2	1.98573e+06	78455.9	1.82021e+06	64185.8	1.88384e+06	65995.3	1.8741e+06	66835.9	1.86792e+06	63987.3	1.89298e+06	66906.1	1.99408e+06	70203.9	83.1378	2.11216e+06	60527.9	1.97832e+06	64066.2	1.85601e+06	56017.5	1.75995e+06	64875.3	1.77992e+06	57620	1.88654e+06	61763.4	2.00429e+06	56323.7	2.133e+06	51150.2
83.1412	1.7667e+06	72659.1	1.97726e+06	78607.9	1.81314e+06	64232.7	1.87933e+06	65910.5	1.86802e+06	66792.4	1.8632e+06	64236.8	1.8869e+06	66962.1	1985671	70188.9	83.2321	2.10354e+06	60358.7	1.97234e+06	63670	1.85142e+06	56171.5	1.75328e+06	65418	1.77259e+06	57176.7	1.87895e+06	61746	1.99778e+06	56674.9	2128259	51269.3
83.2353	1.75925e+06	73146.7	1.97155e+06	79029.7	1.8079e+06	64284.6	1.87139e+06	65826.7	1.86158e+06	66916.3	1.85786e+06	64609.8	1880697	67005.2	1.98075e+06	69826.8	83.3264	2.09966e+06	60167	1966554	63509.3	1.8465e+06	56388.5	1.74833e+06	65794.7	1.76795e+06	56823.6	1.87363e+06	61698.2	1.99519e+06	56652	2.12284e+06	51340.6
83.3294	1.75108e+06	73536.2	1.96206e+06	79615.6	1.80116e+06	64381.9	1.86487e+06	65790.8	1855516	67197.7	1.84978e+06	65062.1	1.87438e+06	67052.3	1.97365e+06	69238.7	83.4207	2.0947e+06	59967.5	1959837	63660.4	1.83945e+06	56690.9	1.74076e+06	65966.7	1.76299e+06	56723.7	1.86794e+06	61650.1	1.98829e+06	56353.2	2118177	51387.2
83.4235	1.74577e+06	73726.6	1.9557e+06	80207.9	1.79502e+06	64546.7	1859818	65848.1	1846931	67537.3	1.84386e+06	65533	1.86686e+06	67112.3	1.96641e+06	68579.8	83.515	2.08789e+06	59813.3	1.95151e+06	64010.5	1.83494e+06	57104.7	1.73355e+06	65916.7	1.75689e+06	56933.9	1.8614e+06	61654.2	1.9818e+06	55934.8	2.11197e+06	51420.3
83.5176	1739380	73698.7	1.94838e+06	80668.2	1.78889e+06	64769.2	1.85328e+06	66030.4	1841655	67797.4	1.83692e+06	65962.4	1.8624e+06	67182.8	1.96223e+06	68008	83.6093	2.08285e+06	59754	1.94608e+06	64322.9	1828627	57607.7	1.72851e+06	65671.8	1.74976e+06	57392.6	1.85579e+06	61790	1.97973e+06	55547	2.10883e+06	51439.7
83.6118	1.73201e+06	73518.2	1941568	80927.2	1.78263e+06	65013.9	1.84584e+06	66340.1	1.83628e+06	67885	1.83372e+06	66309.8	1.85377e+06	67252.6	1.95537e+06	67649.2	83.7037	2.07536e+06	59786.9	1.93988e+06	64392.5	1.82308e+06	58125.3	1.7225e+06	65297.4	1.74428e+06	57964.1	1.84992e+06	62140.4	1.97221e+06	55269.5	2103641	51445.6
83.7059	1.72469e+06	73287.4	1.93369e+06	80988.3	1.77647e+06	65231.1	1.84092e+06	66731.7	1.82831e+06	67795.9	1.82522e+06	66554.3	1848736	67310.5	1.94867e+06	67573.4	83.798	2.06922e+06	59843	1.93514e+06	64169.8	1.81605e+06	58555.3	1.71498e+06	64886	1.73875e+06	58505.2	1843068	62739.2	1.9666e+06	55125.1	2.09767e+06	51460.4
83.8	1.71888e+06	73083.8	1.92665e+06	80910.7	1.77052e+06	65370.2	1.8317e+06	67113.5	1.82432e+06	67607.5	1.8191e+06	66682.6	1842768	67345.1	1941097	67774.9	83.8923	2.0655e+06	59824.7	1.92992e+06	63789.7	1.81193e+06	58832.1	1710280	64527	1.7341e+06	58960.9	1.83566e+06	63525.5	1.96254e+06	55107.3	2.09392e+06	51521.6
83.8941	1.71301e+06	72928.7	1.91832e+06	80768.4	1763117	65390.9	1826189	67377.8	1.81662e+06	67423.2	1.81171e+06	66678.9	1.83451e+06	67342.5	1.93644e+06	68187.8	83.9866	2.05811e+06	59690.6	1.9214e+06	63469.5	1.80686e+06	58959.7	1.70267e+06	64285.7	1.72676e+06	59326.9	1.82953e+06	64343.3	1.95819e+06	55214.7	2088959	51658.4
83.9882	1.70332e+06	72788.4	1913535	80635.7	1756438	65284.9	1.81913e+06	67458.7	1.80992e+06	67321.6	1.80729e+06	66544.5	1.82918e+06	67289	1.92791e+06	68713.8	84.0809	2.05358e+06	59496.6	1916518	63370.2	1.80025e+06	59008.4	1.69725e+06	64184.4	1.72134e+06	59626.5	1.82342e+06	64997.2	1.95106e+06	55445.9	2.08331e+06	51861.4
84.0824	1.69837e+06	72613.2	1.90524e+06	80565.8	1.75147e+06	65095.5	1.8125e+06	67379.1	1.80494e+06	67331.9	1.79989e+06	66321.4	1.82256e+06	67184.8	1.92265e+06	69255.9	84.1752	2.04846e+06	59382.5	1.9094e+06	63512.7	1.79509e+06	59065.8	1.69126e+06	64218.1	1.71536e+06	59855.8	1815974	65346.8	1.94667e+06	55789.2	2.07859e+06	52083.8
84.1765	1.69123e+06	72385.2	1.89801e+06	80577.2	1.74679e+06	64908.1	1.80779e+06	67250.9	1.79866e+06	67432.3	1.79573e+06	66107.2	1.8168e+06	67052	1.91561e+06	69738.8	84.2695	2.0414e+06	59495.4	1.90418e+06	63801.4	1.78863e+06	59190.1	1.68398e+06	64372.5	1.70832e+06	59964.6	1.81092e+06	65370.1	1.94026e+06	56191.1	2073032	52259.5
84.2706	1.68558e+06	72142.5	1.89127e+06	80645.5	1.74021e+06	64808.9	1.80073e+06	67217.8	1.79132e+06	67571.3	1.78918e+06	66010.5	1.8095e+06	66939.4	1908998	70102.9	84.3638	2035663	59906	1.89748e+06	64116.8	1.78257e+06	59391.7	1.6781e+06	64634.8	1.70314e+06	59898.3	1.80467e+06	65169.8	1.93529e+06	56565.9	2.06835e+06	52347.3
84.3647	1.67889e+06	71964.3	1.88205e+06	80716.6	1.73203e+06	64838.1	1.79491e+06	67377	1.78509e+06	67682	1.7823e+06	66091	1.80409e+06	66898.1	1.90099e+06	70314.2	84.4582	2.03055e+06	60561.3	1.89117e+06	64396	1.77828e+06	59651.8	1.67297e+06	64987.1	1.699e+06	59651.4	1798226	64917	1.93031e+06	56817.3	2.06441e+06	52363.3
84.4588	1.67165e+06	71937.5	1.87651e+06	80745.8	1.72629e+06	64965.5	1.78556e+06	67724	1.77911e+06	67714.2	1.77599e+06	66332.7	1.79778e+06	66953.9	1.89397e+06	70379.1	84.5525	2.02268e+06	61298.9	1.88492e+06	64645.9	1.77338e+06	59971.2	1.66463e+06	65389.7	1.69233e+06	59297.4	1.79202e+06	64768.2	1.92354e+06	56904.1	2.05926e+06	52376.7
84.553	1.66425e+06	72116.2	1.86766e+06	80742.4	1720667	65122.3	1.78044e+06	68161.6	1.77166e+06	67656.9	1.76852e+06	66663.4	1790794	67090.5	1889375	70353.6	84.6468	2.01678e+06	61914.8	1.87906e+06	64911.2	1.7647e+06	60365.4	1.65807e+06	65774.2	1.68608e+06	58957	1.78406e+06	64802.1	1.9194e+06	56836.1	2.05368e+06	52471.7
84.6471	1.65849e+06	72505.2	1.86298e+06	80771	1.7142e+06	65253	1.77236e+06	68568.8	1765967	67557.6	1.76422e+06	67000.9	1.78391e+06	67245	1.88304e+06	70329.4	84.7411	2.011e+06	62254.3	1.87373e+06	65222.5	1760745	60843.3	1.65302e+06	66063.7	1.68132e+06	58743.4	1.78144e+06	65007	1.91496e+06	56682.7	2.04918e+06	52701.7
84.7412	1.65207e+06	73061.8	1.85469e+06	80913.5	1708065	65342.8	1.76668e+06	68872.8	1.76116e+06	67514.3	1.75755e+06	67296.8	1.77695e+06	67350.3	1874699	70381.2	84.8354	2.00565e+06	62291.7	1.86584e+06	65559.7	1.75407e+06	61382	1.64681e+06	66198.1	1.67592e+06	58712.3	1.77173e+06	65310.5	1.90942e+06	56534.6	2.0435e+06	53059.7
84.8353	1.64496e+06	73688.2	1.84766e+06	81196.3	1.70207e+06	65406.5	1.76024e+06	69066.1	1.75491e+06	67621.9	1.75053e+06	67530.1	1.77115e+06	67372.8	1.86795e+06	70520.6	84.9297	2.00128e+06	62136.3	1.8584e+06	65860.3	1.74939e+06	61925.7	1.63907e+06	66169.8	1.66969e+06	58855.8	1.76564e+06	65620.8	1.90275e+06	56455.8	2.03908e+06	53483.6
84.9294	1.63618e+06	74248.8	1.83989e+06	81547.7	1.69613e+06	65454.4	1.75356e+06	69180.4	1.74634e+06	67926.7	1.74393e+06	67675.5	1.76519e+06	67333.5	1.86169e+06	70683.9	85.024	1.99427e+06	61974.5	1.85398e+06	66054.1	1.74219e+06	62417.1	1.63385e+06	66015.7	1663360	59122.7	1.76041e+06	65873	1.89839e+06	56456.1	2.03423e+06	53890.4
85.0236	1.62866e+06	74596.7	1.82964e+06	81832.1	1.68695e+06	65478.5	1.74518e+06	69226.6	1.74032e+06	68390.4	1.7377e+06	67691.4	1.7589e+06	67286.3	1.85389e+06	70777.6	85.1183	1.98729e+06	61956.7	1.84726e+06	66120.9	1735652	62822.8	1.62731e+06	65797	1.65786e+06	59441.4	1.75284e+06	66050.4	1.89261e+06	56489.2	2.02677e+06	54206.9
85.1177	1.62182e+06	74627.9	1.82198e+06	81930.7	1.68231e+06	65468.6	1738128	69168.9	1.73403e+06	68909.8	1.73013e+06	67537.6	1.75166e+06	67266.5	1.84622e+06	70750.5	85.2127	1.98043e+06	62121.2	1.84168e+06	66111.8	1729859	63139.9	1.62077e+06	65562.7	1.65121e+06	59745.5	1.74666e+06	66189.6	1.88648e+06	56494.2	2.02301e+06	54391.2
85.2118	1.61522e+06	74336.4	1818442	81838.5	1.67647e+06	65441	1.73143e+06	68953.2	1.72663e+06	69367	1.72424e+06	67216	1.74375e+06	67257.6	1.84175e+06	70636.5	85.307	1.97601e+06	62395.2	1.83361e+06	66123.8	1725097	63391.3	1.61399e+06	65333.9	1.64704e+06	59987.6	1.74197e+06	66349.8	1.88318e+06	56450.4	2.0189e+06	54432.5
85.3059	1609795	73822	1.80981e+06	81666.5	1.6706e+06	65435.7	1.72392e+06	68566.6	1.71907e+06	69681.3	1.71848e+06	66804.9	1.73767e+06	67194.9	1.8333e+06	70535.6	85.4013	1.96977e+06	62676.2	1.82794e+06	66229.6	1.71821e+06	63619.1	1.60791e+06	65110.3	1.63871e+06	60149.5	1.73227e+06	66567.8	1.87623e+06	56390.8	2.01265e+06	54346.7
85.4001	1.6009e+06	73244.5	1.80223e+06	81573.4	1.66348e+06	65486	1.71917e+06	68075.3	1.71399e+06	69827.2	1.71319e+06	66440.9	1731625	67032.5	1.82857e+06	70548.3	85.4956	1.96289e+06	62913.5	1.82186e+06	66431.2	1.71178e+06	63855.9	1.6022e+06	64888	1.63378e+06	60246.8	1.72668e+06	66818.1	1871687	56386.5	2.00671e+06	54165.6
85.4942	1.59484e+06	72749.4	1793051	81653.6	1.65502e+06	65585.2	1.71302e+06	67610.4	1.70692e+06	69829	1.70622e+06	66258.1	1.72525e+06	66785.9	1.81902e+06	70701.5	85.5899	1.95702e+06	63127	1813675	66673.1	1.70493e+06	64109.4	1.596e+06	64673.9	1629209	60328.7	1.72048e+06	67026.9	1.86542e+06	56502.1	2.00308e+06	53927.6
85.5883	1.58772e+06	72418.4	1786813	81881.8	1.65069e+06	65685.6	1.70475e+06	67309	1700366	69731.8	1.6994e+06	66322.5	1.72009e+06	66544.7	1.81344e+06	70926.7	85.6842	1.95179e+06	63357.5	1.80849e+06	66899.5	1.69945e+06	64356.6	1.58898e+06	64482.3	1.62174e+06	60467.2	1.71314e+06	67120.3	1.8609e+06	56754.9	1996896	53680.2
85.6824	1.5837e+06	72262.2	1.77912e+06	82147.7	1.64434e+06	65744.6	1.69924e+06	67249.5	1693547	69576.4	1.69488e+06	66593.7	1.71333e+06	66425.5	1.80585e+06	71091.8	85.7785	1.94385e+06	63600.2	1.80231e+06	67106.7	1.69438e+06	64560.8	1.5823e+06	64322.2	1.6165e+06	60721.2	1.70778e+06	67080.1	1.85532e+06	57124.7	1993561	53486.2
85.7765	1.57471e+06	72242.2	1.77164e+06	82342.4	1.63958e+06	65759.7	1.69286e+06	67424.2	1.6875e+06	69386.7	1686199	66938.6	1.70599e+06	66511.2	1.79917e+06	71081	85.8728	1.93721e+06	63789.9	1.79584e+06	67343.4	1.68609e+06	64707.4	1.57718e+06	64186.3	1.61004e+06	61103.6	1.70057e+06	66963.1	1.84861e+06	57549	1987930	53417.9
85.8707	1.56629e+06	72302.2	1.76474e+06	82423.1	1630695	65771.9	1.68513e+06	67748.7	1.68154e+06	69180.6	1.68047e+06	67197.9	1.69994e+06	66820.1	1.79406e+06	70861.5	85.9672	1.93243e+06	63835.7	1.78917e+06	67660.6	1.68112e+06	64812.5	1.57104e+06	64058.1	1.60323e+06	61560.5	1.69446e+06	66859.4	1.84284e+06	57941.5	1.98204e+06	53529.2
85.9648	1.56288e+06	72391.6	1.75782e+06	82416	1.62592e+06	65827.2	1.67944e+06	68104.1	1.67441e+06	68968.9	1.67492e+06	67253.9	1.69496e+06	67304.5	1785798	70514.1	86.0615	1.92594e+06	63695.8	1.78083e+06	68052.4	1.67515e+06	64917.3	1.56441e+06	63916.6	1597690	61986.4	1.68767e+06	66839.3	1.83891e+06	58225.7	1.97657e+06	53830.2
86.0589	1.55495e+06	72475.8	1.74959e+06	82370.2	1.61992e+06	65938.5	1672623	68367.3	1.66809e+06	68768.2	1.66724e+06	67086.3	1.68615e+06	67881.7	1.77934e+06	70199.9	86.1558	1.92039e+06	63417.6	1.77464e+06	68433.8	1.66826e+06	65065.2	1557195	63742.6	1.59077e+06	62283.4	1.68048e+06	66913.5	1.83211e+06	58361.1	1.97274e+06	54275.1
86.153	1.54757e+06	72540.1	1.74092e+06	82317.7	1.61226e+06	66075	1.6638e+06	68448.8	1661992	68597.2	1.66289e+06	66773.2	1.6811e+06	68447.4	1.77471e+06	70096.2	86.2501	1.91358e+06	63134	1.76895e+06	68694.1	1662808	65281.6	1.55171e+06	63521.5	1.58479e+06	62418.1	1674466	67035.3	1.82656e+06	58361.2	1.96554e+06	54797.6
86.2471	1.54135e+06	72578.6	1.73629e+06	82268.8	1.6057e+06	66178.5	1.65755e+06	68318.5	1655802	68468.2	1.6562e+06	66455.2	1.67301e+06	68886.1	1.76746e+06	70321.4	86.3444	1.90827e+06	63008.4	1.76156e+06	68775.7	1.65599e+06	65567.2	1.54641e+06	63254.8	1580637	62451.9	1.66796e+06	67136.6	1.82168e+06	58295.5	1.96212e+06	55348.1
86.3412	1.53372e+06	72580.6	1725956	82224.9	1.60061e+06	66202.7	1.653e+06	68015.6	1.64904e+06	68387.5	1.65078e+06	66265.9	1.66592e+06	69089	1.75973e+06	70876.7	86.4387	1902548	63163.8	1.7564e+06	68721.8	1.64905e+06	65897	1.54054e+06	62977.9	1.57399e+06	62504.6	1.66099e+06	67168.6	1.81644e+06	58258.8	1955676	55904.4
86.4354	1527135	72522.3	1.71985e+06	82204.1	1.59359e+06	66122.6	1646442	67632.9	1641300	68345.3	1.6429e+06	66262.5	1.6595e+06	68983.8	1751572	71621.9	86.533	1.89562e+06	63638.2	1.74893e+06	68650	1643480	66233	1533455	62750.6	1566616	62674.3	1.65464e+06	67118.8	1.81057e+06	58343	1.95104e+06	56445
86.5295	1521143	72367.7	1.71316e+06	82223.7	1586744	65929.3	1.6389e+06	67259.7	1636452	68319.8	1.63658e+06	66408.3	1.65308e+06	68567.8	1.74502e+06	72324.5	86.6273	1.88868e+06	64356.8	1.74264e+06	68672.3	1.63727e+06	66542.8	1.52781e+06	62626	1.56046e+06	62962.6	1.6488e+06	67004.9	1.80575e+06	58589	1.94385e+06	56918.6
86.6236	1.51307e+06	72073.5	1.70494e+06	82264.8	1.58076e+06	65612.3	1.63097e+06	66926.8	1.63042e+06	68272.8	1.63138e+06	66583.3	1.64708e+06	67917.5	1736661	72740.9	86.7217	1.88246e+06	65158.6	1.73472e+06	68815.2	1.6308e+06	66817.7	1.52132e+06	62604.7	1.55249e+06	63270.4	1.64111e+06	66855.2	1.79766e+06	58968.9	1.93765e+06	57243.5
86.7177	1.50747e+06	71590.1	1.69741e+06	82232.6	1.57441e+06	65148.5	1.62504e+06	66595	1.62264e+06	68150.2	1.62397e+06	66630.2	1.64113e+06	67161.1	1.73128e+06	72710.2	86.816	1.87433e+06	65852.7	1.72871e+06	69007	1.62399e+06	67061.2	1515351	62635.7	1549112	63467.2	1635266	66689.9	1.79319e+06	59394.5	1.93451e+06	57358.1
86.8119	1.4993e+06	70880.5	1.68832e+06	81969	1.5693e+06	64507.4	1.61974e+06	66197.1	1.6152e+06	67900.6	1.61844e+06	66413.4	1.63528e+06	66420.1	1724889	72207.5	86.9103	1.86945e+06	66305.8	1.72249e+06	69136.4	1.61744e+06	67279.9	1.50902e+06	62647.2	1543541	63487.2	1.62935e+06	66517.8	1.78759e+06	59759.6	1.92915e+06	57279
86.906	1493957	69950.6	1.68019e+06	81326.2	1.56128e+06	63681.7	1.61297e+06	65704.2	1.61015e+06	67504.6	1.61001e+06	65868.2	1.62755e+06	65770.4	1.71668e+06	71329	87.0046	1.86479e+06	66502.3	1.7146e+06	69124.5	1.61151e+06	67472.1	1504114	62584	1.53535e+06	63359.8	1.62185e+06	66338.2	1.78235e+06	60000.8	1.92443e+06	57110.1
87.0001	1.48662e+06	68888.9	1.67427e+06	80280.4	1.55479e+06	62734.2	1.6054e+06	65175.5	1603741	67016.4	1.60515e+06	65047.4	1.61982e+06	65248.7	1.70971e+06	70259	87.0989	1.85726e+06	66535.7	1.70993e+06	68981.2	1605381	67631.2	1.49654e+06	62426.7	1.52917e+06	63169.9	1615345	66164.2	1776801	60118.6	1.91688e+06	56975
87.0942	1.48007e+06	67871.2	1.66635e+06	79006.1	1.54971e+06	61812.6	1.59749e+06	64739.9	1.59555e+06	66572.7	1.59812e+06	64133.8	1.61364e+06	64897.1	1.70174e+06	69220	87.1932	1.84905e+06	66534.8	1703216	68787.2	1.59874e+06	67761.3	1.49181e+06	62169.3	1.5239e+06	62979.3	1.61114e+06	66029	1.76961e+06	60162.2	1.91225e+06	56934.6
87.1883	1.47233e+06	67117.8	1659268	77841.4	1.54306e+06	61131.5	1591188	64542.4	1.58907e+06	66345.4	1.59272e+06	63389.6	1607533	64795.2	1.69522e+06	68438.6	87.2875	1845111	66560.9	1.6963e+06	68637.1	1.59227e+06	67868.6	1.4849e+06	61801.4	1.51831e+06	62790.1	1.60335e+06	65980.9	1.76499e+06	60192.1	1.90648e+06	56950.7
87.2825	1.46608e+06	66810	1.65275e+06	77145.1	1537490	60883.5	1.58442e+06	64672.9	1.58176e+06	66448.1	1.58589e+06	63047.7	1.59974e+06	65042	1.68998e+06	68095.5	87.3818	1.83578e+06	66578.2	1.68848e+06	68579	1585512	67944.2	1.47906e+06	61312.3	1.51145e+06	62564.5	1.59644e+06	66059.3	1.75915e+06	60252.3	1.90197e+06	56941.9
87.3766	1.45982e+06	67023.3	1643607	77125.5	1.52966e+06	61141.9	1.57697e+06	65125.4	1.57509e+06	66875.7	1.57803e+06	63197.7	1.59336e+06	65681.6	1.67996e+06	68276	87.4762	1.83137e+06	66504.6	1.68221e+06	68597.5	1.57904e+06	67954.3	1.47348e+06	60705.3	1.50546e+06	62266.2	1.58914e+06	66268.3	1.75422e+06	60375.1	1.89715e+06	56868.1
87.4707	1.45321e+06	67711.3	1.63604e+06	77757	1523244	61809.6	1.57102e+06	65798.1	1.56853e+06	67505.8	1.57278e+06	63741.7	1.58648e+06	66646.9	1.67484e+06	68935.7	87.5705	1.82549e+06	66304.5	1.67718e+06	68647.6	1.57361e+06	67850.7	1.46878e+06	60003.8	1499512	61884.1	1.58533e+06	66570.3	1.74819e+06	60588.8	1.89039e+06	56776.4
87.5648	1.44763e+06	68748	1.63087e+06	78824.8	1.51817e+06	62672.4	1.56345e+06	66541.5	1.56289e+06	68177.8	1.56632e+06	64458.6	1.57929e+06	67752.6	1.66777e+06	69920.6	87.6648	1.81942e+06	66038.7	1.67066e+06	68709.2	1565868	67605	1.4626e+06	59299.3	1.49413e+06	61437.3	1.57726e+06	66901.4	1.7412e+06	60900.7	1.8868e+06	56776.4
87.6589	1.43924e+06	69970.9	1.62184e+06	80054	1511924	63504.7	1557699	67211.1	1.55636e+06	68777	1.5614e+06	65143.8	1.57234e+06	68768.5	1.66185e+06	71031.5	87.7591	1.81179e+06	65831.9	1.66262e+06	68797.8	1.56095e+06	67235.9	1457324	58713.5	1.48822e+06	60973	1.56948e+06	67190.1	1.7359e+06	61279.3	1.88043e+06	56964.9
87.7531	1.43125e+06	71209.5	1.6139e+06	81225.7	1.5055e+06	64169.3	1.55053e+06	67713.4	1.5491e+06	69265.4	1554189	65701.1	1.56555e+06	69515.1	1.65183e+06	72093.6	87.8534	1.80672e+06	65793.2	1.65647e+06	68929.8	1.55415e+06	66811.5	1.4511e+06	58353.6	1.48265e+06	60563.7	1.56367e+06	67372.2	1730294	61650.7	1.87453e+06	57368.6
87.8472	1.42573e+06	72297.3	1.60749e+06	82220.1	1.49914e+06	64642.9	1.54332e+06	68016	1541822	69653.3	1.54828e+06	66149.7	1.55963e+06	69919.7	1.646e+06	72986.6	87.9477	1.79917e+06	65946	1.64906e+06	69086.8	1.54897e+06	66416.6	1.44553e+06	58275.2	1476553	60290.3	1.55729e+06	67397.8	1.72354e+06	61928.1	1.86946e+06	57922.1
87.9413	1.41775e+06	73093.4	1.59819e+06	82982.4	1.49226e+06	64967.5	1.53657e+06	68137.4	1.53548e+06	69962	1541259	66559.6	1.55221e+06	70031.9	1.63948e+06	73650.8	88.042	1.79305e+06	66231.7	1642730	69225.5	1.54171e+06	66107.6	1.44033e+06	58475.5	1.47063e+06	60220.7	1.55136e+06	67249.2	1.71804e+06	62066.1	1.86289e+06	58497.1
88.0354	1.41212e+06	73517.6	1.59038e+06	83491.4	1.48677e+06	65196.1	1.5309e+06	68131.6	1.53007e+06	70204.6	1.53505e+06	66973.4	1.54695e+06	69982.8	1.63222e+06	74076.2	88.1363	1.78611e+06	66559.3	1.63645e+06	69330.6	1.53544e+06	65875.5	1434317	58903.1	1.46475e+06	60385.6	1.54358e+06	66961.9	1.71233e+06	62092.7	1.857e+06	58957.9
88.1295	1.40386e+06	73575.9	1.58427e+06	83738.2	1.47962e+06	65357.1	1.52478e+06	68073	1.52271e+06	70402.9	1.52808e+06	67386.1	1.53848e+06	69919.2	1.62482e+06	74284.3	88.2307	1.78099e+06	66863.9	1.63214e+06	69457.4	1.52873e+06	65652.2	1427937	59479.7	1.45943e+06	60768.7	1.53843e+06	66621.3	1.70743e+06	62108.5	1.85295e+06	59207.7
88.2237	1.39854e+06	73348.6	1.5761e+06	83746.7	1.47416e+06	65469.6	1.51714e+06	68030.5	1.51546e+06	70593.1	1.5235e+06	67766.4	1.53225e+06	69952	1.61676e+06	74308.5	88.325	1.77392e+06	67128.1	1.62193e+06	69697.1	1.52328e+06	65364	1.42054e+06	60110.6	1.45162e+06	61323.1	1.53183e+06	66338	1.70101e+06	62236.6	1845734	59229.7
88.3178	1.39097e+06	72952.6	1.56859e+06	83578	1468214	65557	1.50917e+06	68033.7	1509815	70806.1	1.5158e+06	68089.9	1.52648e+06	70123.3	1.61082e+06	74179.2	88.4193	1.76655e+06	67357.8	1.61593e+06	70093.8	1.51763e+06	64995.1	1.4167e+06	60707	1.44662e+06	61979.5	1.52524e+06	66202.2	1.69422e+06	62561.8	1.84111e+06	59079.5
88.4119	1.38379e+06	72498.3	1.56102e+06	83317.4	1.46081e+06	65649.6	1.50358e+06	68064.3	1.50125e+06	71038.6	1508425	68347.3	1.51902e+06	70415.2	1.60388e+06	73919.2	88.5136	1.75975e+06	67547.8	1.60859e+06	70574.9	1.51216e+06	64617.4	1.40918e+06	61206.9	1.4397e+06	62662.4	1.51871e+06	66246.1	1.68816e+06	63084.7	1.83615e+06	58857.7
88.506	1.37903e+06	72074.7	1.55392e+06	83037	1.45446e+06	65772.5	1.49766e+06	68068	1.49642e+06	71240.7	1.50255e+06	68535.9	1.5097e+06	70768.5	1.59656e+06	73566.5	88.6079	1753964	67681.7	1.60257e+06	70961.2	1504813	64358.4	1.40443e+06	61599	1433377	63310.2	1.51209e+06	66424.7	1682266	63716.6	1.82917e+06	58672.5
88.6001	1.37105e+06	71737.9	1.54586e+06	82772	1.4482e+06	65932	1.48976e+06	67993.1	1.48709e+06	71334.7	1.49631e+06	68656.1	1.5057e+06	71119.4	1.58919e+06	73197.5	88.7022	1.74743e+06	67754.9	1.59401e+06	71049.6	1.4994e+06	64324.2	1.397e+06	61906	1.42718e+06	63883.1	1.50429e+06	66628	1.67553e+06	64324.9	1.82506e+06	58602.2
88.6943	1.36433e+06	71511.2	1.53751e+06	82515.6	1.44179e+06	66124.9	1.48283e+06	67825	1.48142e+06	71260	1490257	68718.3	1497667	71424.8	1.58352e+06	72925	88.7965	1.74144e+06	67803.9	1.58869e+06	70717.3	1492894	64532.6	1.39116e+06	62117.3	1.42143e+06	64365.5	1.4986e+06	66731.1	1.66928e+06	64784.1	1.81868e+06	58683.5
88.7884	1.35609e+06	71379.8	1.531e+06	82248.4	1.43575e+06	66347.8	1.47723e+06	67593.5	1.47622e+06	71011.7	1.48253e+06	68750.1	1.49086e+06	71671.4	1.57602e+06	72869.2	88.8908	1.73323e+06	67897.6	1.58023e+06	69979	1.48506e+06	64901.5	1.38412e+06	62204	1.41248e+06	64750.1	1491379	66658.2	1.66272e+06	65025.4	1.81233e+06	58914
88.8825	1.35161e+06	71301.2	1.52428e+06	81979.5	1.4287e+06	66599.5	1470223	67352.4	1.4689e+06	70654.2	1.47654e+06	68787.4	1.48274e+06	71867.7	1.56963e+06	73100.4	88.9852	1.72736e+06	68089.9	1.57712e+06	68997.6	1.48036e+06	65293.8	1.37819e+06	62122	1.40774e+06	65035.1	1486086	66433.8	1656893	65042.3	1.80683e+06	59274.4
88.9766	1.34374e+06	71233.5	1.51579e+06	81771.3	1.4218e+06	66862.1	1463100	67162.5	1.46042e+06	70297	1.46911e+06	68850.4	1.4758e+06	72022.4	1.55876e+06	73588.7	89.0795	1.72052e+06	68380.4	1.56966e+06	68028.7	1473464	65590	1.37353e+06	61870.4	1.4017e+06	65218	1.48004e+06	66180.6	1.65074e+06	64881.3	1.80222e+06	59745.7
89.0708	1.33757e+06	71168.6	1.50902e+06	81732.9	1.41324e+06	67092.2	1457244	67077.4	1.45591e+06	70055.7	1.46471e+06	68924.2	1.46974e+06	72141.9	1.55333e+06	74191.8	89.1738	1713380	68705.1	1.56273e+06	67334.1	1467607	65726.2	1367221	61537.4	1.3949e+06	65310.4	1.4735e+06	66054.1	1.64512e+06	64619	1.79556e+06	60307.6
89.1649	1.33054e+06	71145.3	1.502e+06	81982	1.41003e+06	67241.6	1450122	67137.5	1.44982e+06	70018	1.45514e+06	68966.8	1.4622e+06	72247.4	1.54577e+06	74717.9	89.2681	1.7069e+06	68970.3	1.55661e+06	67082.1	1.46039e+06	65694.7	1.36204e+06	61292	1.38755e+06	65331.4	1463759	66149.9	1.6382e+06	64337.5	1.78911e+06	60922.1
89.259	1.32421e+06	71232.4	1.49341e+06	82601.4	1.40307e+06	67305.4	1.44409e+06	67365.5	1.44143e+06	70228.9	1.45008e+06	68946.7	1.45592e+06	72403.9	1539238	75033.4	89.3624	1.6998e+06	69095.2	1.54993e+06	67276.8	1.45481e+06	65518.2	1.3539e+06	61265.1	1.38145e+06	65305.7	1460786	66449.1	1.63255e+06	64108.1	1.78189e+06	61520.6
89.3531	1.31663e+06	71502.2	1.48407e+06	83609.1	1.39552e+06	67360	1.4359e+06	67763.8	1.43441e+06	70698.9	1.44378e+06	68881.1	1448542	72722.6	1.5328e+06	75150	89.4567	1693755	69043.9	1.54162e+06	67764.8	1.44871e+06	65233.3	1.34917e+06	61533.1	1.37665e+06	65252.3	1.45229e+06	66840	1.62691e+06	63978.5	1.77808e+06	62011.3
89.4472	1.3107e+06	72003.4	1.4776e+06	84960.2	1.39025e+06	67554.1	1.42905e+06	68313.1	1.42796e+06	71408.9	1.43857e+06	68856.5	1.44109e+06	73325.7	1.52521e+06	75240.2	89.551	1687517	68837.3	1.53607e+06	68319.2	1.44284e+06	64893.7	1.34279e+06	62105.5	1.36909e+06	65196.6	1.44683e+06	67192.6	1.62119e+06	63964.6	1.7716e+06	62326.5
89.5414	1.30394e+06	72749.6	1.46996e+06	86569.4	1.38321e+06	68030	1.42415e+06	68979.2	1.42226e+06	72320.5	1.43236e+06	69002.9	1.43452e+06	74280	1.51852e+06	75535.7	89.6453	1.68094e+06	68544	1.53051e+06	68751.8	1.43835e+06	64575.1	1.33732e+06	62885.4	1.36335e+06	65169.9	1.43941e+06	67429.3	1.61504e+06	64055.5	1765502	62471.8
89.6355	1.29923e+06	73702.1	1.46443e+06	88318.9	1.37914e+06	68837.7	1419452	69712.5	1.4178e+06	73363.2	1426660	69422.4	1.42835e+06	75543.7	1.51273e+06	76185.6	89.7397	1.67403e+06	68259	1.52334e+06	68989.1	1.43043e+06	64357.8	1.33032e+06	63779.5	1.35695e+06	65209.3	1.43315e+06	67542.7	1607229	64200.2	1.7603e+06	62534.3
89.7296	1.29471e+06	74762.2	1.45908e+06	90066.2	1.37558e+06	69887.4	1.41442e+06	70446.1	1.41253e+06	74436.9	1422478	70107.3	1425269	76955.5	1.50828e+06	77164.1	89.834	1.66934e+06	68066.5	1.51663e+06	69070.1	1424540	64281.3	1.32295e+06	64707.3	1.35079e+06	65325.8	1.42698e+06	67564.5	1.60218e+06	64328.5	1754890	62632
89.8237	1291477	75789.7	1.45299e+06	91658.9	1.37047e+06	70984.9	1.41194e+06	71106.6	1.40888e+06	75418.5	1.42046e+06	70921.5	1.42222e+06	78297.9	1506592	78291.2	89.9283	1.66097e+06	68015.1	1.50909e+06	69081.3	1.4192e+06	64311.2	1.31653e+06	65594.4	1.34336e+06	65490.9	1.42114e+06	67516.9	1.59774e+06	64375	1.74787e+06	62838.3
89.9178	1288191	76658	1.45021e+06	92979.1	1.36752e+06	71936.6	1.40752e+06	71638	1.40495e+06	76207.4	1.41663e+06	71668.7	1.4161e+06	79396.7	1.50181e+06	79347.8	90.0226	1.65389e+06	68098.1	1.50461e+06	69086	1.41215e+06	64356.5	1.3117e+06	66370	1.33823e+06	65636.7	1.41244e+06	67399.6	1.58911e+06	64322.6	1.74098e+06	63133.4
The data herein is being provided “as is”, without warranty of absence of defects, merchantability or fitness for a particular purpose, non-infringement of third party intellectual property rights or any other warranty, whether expressed or implied, or in any other way or form.
2020-07-29	PF-00835231		PF-00835231 (plotted)		PF-00835231		PF-00835231		PF-00835231		PF-00835231		PF-00835231		PF-00835231		2020-03-21	PF-00835231		PF-00835231
Temperature	Fluorescence	Derivative	Fluorescence	Derivative	Fluorescence	Derivative	Fluorescence	Derivative	Fluorescence	Derivative	Fluorescence	Derivative	Fluorescence	Derivative	Fluorescence	Derivative	Temperature	Fluorescence	Derivative	Fluorescence	Derivative
19.9862	3.35062e+06	127011	3.1142e+06	88440.4	3.03215e+06	76977	3096404	81961	3133788	108312	2927201	97015.7	3.07191e+06	98012.4	3677189	170198	19.9484	2.73012e+06	156740	2.97732e+06	168129
20.0803	3.29949e+06	120544	3.09164e+06	83935.8	3.01444e+06	72994.4	3.05298e+06	77462.5	3.09736e+06	102214	2.89891e+06	91941.1	3.04663e+06	92671	3.6181e+06	159426	20.0427	2710239	149366	2958635	160459
20.1744	3.28346e+06	111239	3082133	78238.1	3.00565e+06	68076.3	3035989	71470	3083082	94579.3	2.88272e+06	85335	3.03733e+06	86095.4	3.60685e+06	146395	20.137	2702095	140301	2.94793e+06	150928
20.2686	3.26034e+06	99251.6	3.07457e+06	71561.5	2.99783e+06	62350.9	3.03223e+06	64405.2	3.08435e+06	85294.6	2.87653e+06	77427.6	3.02711e+06	78409.3	3.58629e+06	131748	20.2313	2689069	130269	2933656	140296
20.3627	3.26823e+06	85805.7	3.06826e+06	64550.2	2.99493e+06	56310.1	3.03694e+06	57183.3	3.07273e+06	74899.2	2.8731e+06	69011	3.02268e+06	70204.6	3.58034e+06	116870	20.3256	2676150	120381	2921085	129749
20.4568	3254682	72739.3	3.06248e+06	57987.6	2.99026e+06	50608.3	3024069	50804.5	3.06685e+06	64393.4	2864073	61100.4	3.01764e+06	62295	3.5678e+06	103200	20.42	2.66711e+06	111628	2.90937e+06	120349
20.5509	3.25e+06	61786.7	3.05922e+06	52456.3	2.98643e+06	45791.2	3023575	45932.1	3.06762e+06	54822.2	2.86071e+06	54492.6	3.01081e+06	55392.4	3.56175e+06	91575.3	20.5143	2.65733e+06	104513	2.89851e+06	112654
20.645	3.24345e+06	53993.6	3.05719e+06	48161.2	2.98374e+06	42109.7	3.02464e+06	42700.2	3050775	46899.8	2861248	49510.6	3.00957e+06	49869.7	3.56223e+06	82024.7	20.6086	2.64957e+06	99001.8	2.89083e+06	106691
20.7392	3.24133e+06	49505.6	3.0521e+06	44987.3	2.97916e+06	39487.4	3021974	40801.8	3.05154e+06	40863.2	2.8514e+06	46031.2	3.00303e+06	45748.4	3.55355e+06	74100.5	20.7029	2.63792e+06	94756.7	2.88118e+06	102186
20.8333	3.23452e+06	47726	3.04937e+06	42670.3	2.97592e+06	37649.1	3.01557e+06	39721	3047667	36605.4	2.8482e+06	43713.5	2.99892e+06	42803.2	3546681	67381.7	20.7972	2629779	91432.8	2867105	98839.4
20.9274	3234261	47661.9	3042896	40962.6	2.97318e+06	36283.8	3.0119e+06	38973.6	3048381	33905.7	2.85214e+06	42197.7	2.9958e+06	40712.6	3.53857e+06	61759.4	20.8915	2619272	88876.1	2858707	96448.9
21.0215	3235515	48257.7	3.04006e+06	39690.1	2.96989e+06	35168	3.01032e+06	38229.4	3.04121e+06	32554.1	2.83838e+06	41188	2.99104e+06	39160	3.52732e+06	57338.3	20.9858	2.61413e+06	87109.4	2.85204e+06	94882.1
21.1156	3.22069e+06	48627.7	3.03562e+06	38725.6	2965089	34225.5	3004663	37345.6	3.0357e+06	32327.4	2.83657e+06	40415	2.9859e+06	37884.1	3.52237e+06	54121.9	21.0802	2.60102e+06	86194.4	2.83872e+06	94001.5
21.2098	3.22413e+06	48222.3	3.03185e+06	37934.5	2.96277e+06	33490.4	3.00197e+06	36330.9	3.03534e+06	32886.1	2.83399e+06	39615.1	2.98402e+06	36706.2	3.51817e+06	51800	21.1745	2594621	86046.5	2833616	93588.8
21.3039	3.22125e+06	46912.6	3.02737e+06	37188.9	2958803	33029.8	2.99833e+06	35267.2	3033141	33728.9	2829315	38601.8	2.98106e+06	35555.2	3.50732e+06	49822.4	21.2688	2.58593e+06	86365.3	2822109	93368.8
21.398	3207937	44979.3	3.02644e+06	36395.8	2.95514e+06	32867.1	2.9918e+06	34243.6	3.03041e+06	34303.9	2.82746e+06	37369.7	2.97502e+06	34453.1	3517859	47755	21.3631	2.57838e+06	86716.3	2814734	93067.4
21.4921	3.20797e+06	42956.7	3020357	35549	2.95206e+06	32934.6	2.99068e+06	33316.7	3.02773e+06	34202.1	2.82292e+06	36110.5	2.97264e+06	33486.3	3.49955e+06	45586.9	21.4574	2.57329e+06	86695.9	2.80692e+06	92500.3
21.5863	3.20402e+06	41361.9	3.01742e+06	34728.7	2.94959e+06	33090.5	2986503	32503.3	3.02497e+06	33347.7	2819199	35094.8	2.96826e+06	32744.5	3.50387e+06	43760.9	21.5517	2.56375e+06	86097.9	2.7977e+06	91614.8
21.6804	3191027	40442.1	3.01365e+06	34053	2946669	33175.5	2.98428e+06	31792.6	3022301	32018.2	2.80667e+06	34485.5	2.96459e+06	32278.1	3.48794e+06	42873.1	21.646	2.55278e+06	84967.4	2786174	90470.2
21.7745	3.1896e+06	40094.7	3.00904e+06	33611.3	2.94467e+06	33081.8	2.97855e+06	31163.1	3.01325e+06	30692	2.81319e+06	34251.4	2.96312e+06	32084.1	3.48824e+06	43240.2	21.7403	2.54615e+06	83540.1	2.77892e+06	89182.1
21.8686	3.196e+06	40006	3.0058e+06	33412	2.9383e+06	32782	2.97749e+06	30595.4	3.00995e+06	29810	2.80831e+06	34206.5	2.95805e+06	32112.2	3.47799e+06	44667.5	21.8347	2.53725e+06	82098.5	2.77039e+06	87868
21.9627	3.18708e+06	39862.6	3.00482e+06	33387	2.93771e+06	32330.8	2.973e+06	30081.8	3.00958e+06	29589.2	2804528	34158.1	2957027	32276.2	3.48777e+06	46543	21.929	2.52766e+06	80829.2	2.76092e+06	86615.3
22.0569	3.18057e+06	39504.1	2.9998e+06	33423.5	2.9322e+06	31808.5	2.97093e+06	29631.6	3.00672e+06	29991.9	2.80127e+06	34021.8	2952347	32457	3.48122e+06	48161.1	22.0233	2.5195e+06	79760.3	2750863	85483.2
22.151	3.17805e+06	38925.5	2996959	33425.5	2930129	31284.7	2.96765e+06	29265.4	3004844	30827.8	2.79618e+06	33828.7	2.94944e+06	32511.5	3.47099e+06	49037.4	22.1176	2.51288e+06	78797.6	2.74529e+06	84508.5
22.2451	3.1704e+06	38206.7	2.99413e+06	33342	2.92559e+06	30776.3	2.96304e+06	29000.4	3.00186e+06	31890.7	2.79264e+06	33659.7	2945930	32309.9	3.46778e+06	49050	22.2119	2.50706e+06	77823.9	2736382	83723.6
22.3392	3.17191e+06	37442.3	2.98915e+06	33188.1	2923740	30261.1	2.96128e+06	28839.9	2998114	33031	2.78998e+06	33563.9	2.94451e+06	31784.1	3.46168e+06	48397.5	22.3062	2496989	76795.6	2.7268e+06	83123.5
22.4333	3.16947e+06	36708.4	2.98794e+06	33024.9	2.92183e+06	29721	2.95958e+06	28780.7	2.99758e+06	34139.8	2.78771e+06	33530	2939414	30952.9	3.45745e+06	47434.7	22.4005	2489075	75758.1	2.71869e+06	82654.8
22.5275	3156866	36030	2982988	32930.2	2916261	29169.9	2.95454e+06	28816.3	2986065	35056.5	2.78314e+06	33497.6	2935582	29932	3453525	46506	22.4948	2.48235e+06	74797.1	2.71312e+06	82227.5
22.6216	3160089	35354.9	2.97984e+06	32932	2.91531e+06	28667	2.95337e+06	28924.6	2.99716e+06	35517	2.78027e+06	33400.3	2933073	28861.7	3.44408e+06	45806.5	22.5891	2475388	73984.4	2704049	81752.2
22.7157	3154613	34585	2977068	32975.9	2.91101e+06	28297	2.94918e+06	29058.4	2.97832e+06	35188.6	2.77694e+06	33185.9	2.92844e+06	27860.4	3.4417e+06	45334.5	22.6835	2467479	73333.2	2.6966e+06	81186.5
22.8098	3.15368e+06	33663.6	2973922	32929.4	2.90896e+06	28125.2	2.94649e+06	29140.5	2.98367e+06	33837.4	2.77321e+06	32847.1	2.92842e+06	26996.4	3441709	44958.2	22.7778	2.4609e+06	72808	2.68901e+06	80541.5
22.9039	3148431	32681.9	2971482	32640.9	2905305	28177.5	2.94448e+06	29088.8	2.98409e+06	31506.1	2770241	32411.4	2.92405e+06	26305.1	3.43488e+06	44555.3	22.8721	2.45486e+06	72368.6	2.67966e+06	79858.7
22.9981	3.14329e+06	31838.9	2967305	32032.5	2.90569e+06	28431.4	2.9417e+06	28869.8	2.96688e+06	28597.7	2.76659e+06	31940.8	2922247	25829.3	3.42963e+06	44107.5	22.9664	2.4467e+06	72006	2.67357e+06	79166.1
23.0922	3144526	31269.2	2.9648e+06	31173	2899701	28836.4	2.93866e+06	28524.9	2.97047e+06	25767.4	2.76359e+06	31497.5	2.91859e+06	25620.2	3.42189e+06	43695.7	23.0607	2.44117e+06	71734.7	2.66614e+06	78459.8
23.1863	3128327	30858.7	2.9597e+06	30261.4	2.89894e+06	29300.6	2.93218e+06	28148.8	2967217	23669.6	2.75925e+06	31114	2.91703e+06	25691.4	3.42001e+06	43415.7	23.155	2.43238e+06	71547.8	2.65729e+06	77706.1
23.2804	3.14415e+06	30240.6	2956121	29551.3	2.89461e+06	29694	2.93308e+06	27835.7	2.95998e+06	22696.2	2.75806e+06	30769.3	2.9131e+06	25975.4	3.42149e+06	43267	23.2493	2.4273e+06	71372.6	2651975	76857.2
23.3745	3.13824e+06	29036.8	2954489	29229.3	2.8933e+06	29878.6	2.92957e+06	27618.7	2.96874e+06	22878.1	2.75396e+06	30400.9	2.91293e+06	26301.9	3.40496e+06	43115.1	23.3437	2.41888e+06	71074.8	2.64285e+06	75870.7
23.4687	3.12544e+06	27193.7	2.9529e+06	29347.5	2.89079e+06	29740.6	2.92629e+06	27463.9	2961929	23965.8	2.75194e+06	29947	2.91044e+06	26472.7	3.41343e+06	42742.3	23.438	2415113	70512.1	2.63612e+06	74732.8
23.5628	3128248	25087.1	2949863	29804.4	2.88727e+06	29257.7	2.92469e+06	27299.2	2.96165e+06	25610.1	2.74784e+06	29382.9	2907778	26360.4	3403107	41965.6	23.5323	2.40773e+06	69611.3	2.6299e+06	73460.3
23.6569	3116467	23354.3	2945898	30383.6	2881722	28504.7	2.91986e+06	27038.7	2954356	27506	2.74476e+06	28746	2.90333e+06	25985.1	3.39653e+06	40765.9	23.6266	2398251	68391.8	2.62227e+06	72101.9
23.751	3121095	22543.6	2944831	30816.6	2.88129e+06	27620.2	2.91856e+06	26634	2958360	29434.9	2.74198e+06	28126.7	2.90031e+06	25495.2	3.39905e+06	39362.5	23.7209	2.39387e+06	66957.1	2.61516e+06	70720.7
23.8451	3.1229e+06	22730.9	2941454	30865.7	2.87694e+06	26731.6	2.91635e+06	26087.3	2.95204e+06	31223.9	2.73953e+06	27632	2897886	25057.3	3.38937e+06	38139.1	23.8152	2.38608e+06	65466.7	2607776	69398.4
23.9393	3.12144e+06	23569.5	2.93716e+06	30402.7	2.8764e+06	25930.4	2.91315e+06	25465	2948568	32719.8	2.73681e+06	27354.8	2.89674e+06	24750.5	3381263	37455.3	23.9095	2.3811e+06	64101.7	2.60277e+06	68242
24.0334	3.11773e+06	24548.3	2.93495e+06	29461.3	2.87381e+06	25268.9	2.90883e+06	24877	2.94815e+06	33810.1	2.73393e+06	27333.1	2.8952e+06	24521	3.385e+06	37424.7	24.0038	2.37288e+06	63027.1	2595867	67392.1
24.1275	3.11266e+06	25295.8	2.93233e+06	28252	2.86987e+06	24805.5	2.90724e+06	24423.1	2.94445e+06	34477.1	2.73252e+06	27533.8	2.89201e+06	24243.3	3382691	37865.3	24.0982	2.36826e+06	62342.3	2.58782e+06	66987.9
24.2216	3.11216e+06	25710.1	2.92701e+06	27098.2	2.86895e+06	24618	2.90698e+06	24165.3	2940297	34827.1	2.72911e+06	27848.5	2.8906e+06	23834	3.38317e+06	38417.7	24.1925	2.36109e+06	62039.3	2.58363e+06	67094.2
24.3158	3109639	25905.2	2.92591e+06	26304.1	2867669	24786.8	2.90512e+06	24117.6	2.93704e+06	35007.9	2728460	28129.1	2.88857e+06	23320.5	3.37239e+06	38786.6	24.2868	2.35561e+06	62005.1	2.57483e+06	67642.3
24.4099	3.10782e+06	26058.2	2.92456e+06	26037.9	2.86409e+06	25325.8	2.90093e+06	24268.9	2.93106e+06	35066.6	2.72606e+06	28230.8	2884309	22843.6	3.36994e+06	38892.2	24.3811	2.35326e+06	62072.3	2.57299e+06	68408.1
24.504	3105835	26260.9	2.92383e+06	26277.4	2863777	26147.8	2901766	24601	2.93075e+06	34861.4	2723700	28082.2	2884323	22559.5	3.36842e+06	38847.2	24.4754	2.34173e+06	62078.1	2.5628e+06	69069.8
24.5981	3.10516e+06	26496.8	2921280	26850.3	2862249	27063.5	2.89747e+06	25085.9	2.93586e+06	34120.3	2721883	27709.4	2881901	22551.6	3.36929e+06	38821.1	24.5697	2.33699e+06	61904.5	2557353	69335.7
24.6922	3.10225e+06	26672.9	2.9243e+06	27527.3	2.8619e+06	27854.9	2.89814e+06	25655.1	2.93074e+06	32658.5	2.71979e+06	27230.6	2.88025e+06	22790.1	3359578	38903	24.664	2333388	61495	2551795	69051.5
24.7864	3.10286e+06	26699.5	2.91789e+06	28119.2	2860210	28377.7	2.89681e+06	26187.4	2.92249e+06	30584.8	2.71729e+06	26794.1	2.88114e+06	23157.8	3.35971e+06	39079.1	24.7583	2323817	60850.5	2.54207e+06	68268.6
24.8805	3102718	26522.7	2.91769e+06	28508.3	2.85856e+06	28613.7	2.8931e+06	26528.2	2.92314e+06	28333.7	2716821	26511.4	2.88042e+06	23527.7	3.36205e+06	39304.6	24.8526	2.31864e+06	60022.6	2.53488e+06	67191.2
24.9746	3096975	26147.5	2915795	28650.4	2.85576e+06	28665.4	2892558	26560	2.9268e+06	26445.9	2.7122e+06	26416.8	2.87784e+06	23801.8	3.35218e+06	39549.9	24.947	2.31237e+06	59097.3	2.52826e+06	66064
25.0687	3.09369e+06	25635.7	2.91205e+06	28549.5	2.85375e+06	28663.5	2.89104e+06	26259.6	2.91621e+06	25257.4	2.71139e+06	26465.2	2.8756e+06	23943.9	3359877	39824.3	25.0413	2306965	58179.2	2.5238e+06	65053.9
25.1628	3.09536e+06	25087	2.91084e+06	28248.4	2.85029e+06	28685.7	2.88786e+06	25739.8	2.90571e+06	24705.3	2.70992e+06	26566.9	2.87312e+06	23975.3	3.34797e+06	40144.7	25.1356	2.30228e+06	57358.4	2.51651e+06	64190.7
25.257	3091605	24640.3	2.90871e+06	27828.1	2.84679e+06	28713	2.88637e+06	25200.8	2915984	24374.6	2.70752e+06	26633.9	2871184	23949.7	3.34017e+06	40512.5	25.2299	2.29398e+06	56693	2.51099e+06	63405.2
25.3511	3.08723e+06	24402.6	2.90431e+06	27399.1	2845932	28667.6	2.88215e+06	24840.8	2909302	23776.8	2.70508e+06	26610.1	2.86975e+06	23921.7	3343898	40869	25.3242	2.29031e+06	56175.2	2.50471e+06	62586.1
25.4452	3.08642e+06	24427.2	2.90235e+06	27076.3	2.84224e+06	28477.5	2.87863e+06	24752.8	2.91113e+06	22677.3	2.70154e+06	26486.5	2.86628e+06	23915.2	3.34459e+06	41070.1	25.4185	2.2862e+06	55739.2	2498045	61662.9
25.5393	3.08359e+06	24700.5	2.89945e+06	26930	2841336	28126.2	2.87733e+06	24905.4	2.9043e+06	21287.2	2.69962e+06	26307.5	2.86384e+06	23899.3	3.3267e+06	40880.4	25.5128	2.27885e+06	55284.4	2.49176e+06	60651.9
25.6334	3.08097e+06	25160.7	2.89637e+06	26950	2836916	27668.9	2873597	25154.1	2908623	20225	2.69703e+06	26162.1	2.86186e+06	23789.8	3.33449e+06	40083.4	25.6072	2.27412e+06	54725	2.48926e+06	59666.8
25.7276	3.07925e+06	25734.6	2.89375e+06	27059.1	2.83428e+06	27207.2	2.87328e+06	25345.1	2895453	20207.3	2694328	26145.4	2.85959e+06	23491.7	3.32008e+06	38648.7	25.7015	2267985	54007.3	2.47844e+06	58878.3
25.8217	3.078e+06	26333.5	2.89122e+06	27166.3	2.83131e+06	26839.8	2.87066e+06	25403	2899015	21628	2690871	26311.2	2.85741e+06	22975.4	3329703	36844.7	25.7958	2.26426e+06	53127.3	2.47539e+06	58428.6
25.9158	3.07499e+06	26893.1	2.88902e+06	27228.8	2.82862e+06	26644.3	2.8672e+06	25361.1	2.89766e+06	24268	2.68895e+06	26633.2	2.855e+06	22306.7	3.31607e+06	35165	25.8901	2258681	52133.8	2471918	58334.4
26.0099	3072178	27324.9	2.88811e+06	27259.4	2825077	26659.4	2.86552e+06	25345.9	2.88882e+06	27312.1	2686038	27008.4	2.85308e+06	21647.1	3.31337e+06	34046.6	25.9844	2252418	51129.4	2.46578e+06	58457.2
26.104	3.06867e+06	27549.6	2.88287e+06	27310.1	2.82514e+06	26869.2	2.86132e+06	25481.4	2.89295e+06	29733.4	2683803	27294	2.8495e+06	21172.5	3.30841e+06	33615.3	26.0787	2.24757e+06	50250.6	2.45985e+06	58549.4
26.1982	3.0688e+06	27524.2	2.88114e+06	27390.7	2.82014e+06	27199.7	2860522	25820.6	2.89859e+06	30803	2681618	27388.5	2.84781e+06	20990.4	3298237	33593.4	26.173	2.2436e+06	49611.6	2453399	58356.5
26.2923	3.06466e+06	27274.3	2.87698e+06	27458.7	2.81823e+06	27531.8	2.85495e+06	26306.2	2.89356e+06	30439	2.67868e+06	27271.5	2.8437e+06	21090.7	3.30851e+06	33493.7	26.2673	2.23895e+06	49248.7	2.44808e+06	57706.7
26.3864	3.06234e+06	26874.1	2.87586e+06	27460.6	2815725	27734.2	2854823	26797.7	2.88694e+06	29180.4	2.6775e+06	26987.8	2.84326e+06	21349.1	3.30098e+06	32914.9	26.3617	2.23475e+06	49088.6	2.4433e+06	56572.7
26.4805	3.05846e+06	26412.8	2.87377e+06	27369.4	2.81465e+06	27706.6	2853152	27144.7	2.879e+06	27796.9	2672163	26592.7	2.84377e+06	21592.9	3295170	31741.8	26.456	2229843	48972.4	2436488	55073.8
26.5746	3055797	25963.2	2.87134e+06	27222.8	2810958	27418.5	2.85005e+06	27236.3	2.87848e+06	26833	2.66874e+06	26095.3	2.83842e+06	21675	3.2936e+06	30145.7	26.5503	2.22317e+06	48708.5	2.43071e+06	53432
26.6688	3.05307e+06	25577	2.86622e+06	27077.2	2.80698e+06	26910.2	2845848	27032.6	2872965	26332.1	2.66785e+06	25475.9	2.838e+06	21520.3	3.29487e+06	28394.6	26.6446	2.22236e+06	48145.4	2426981	51902.3
26.7629	3.05254e+06	25302.1	2.86431e+06	26960.4	2.80575e+06	26261.2	2843572	26560	2.87169e+06	25940.1	2.66485e+06	24738.8	2835505	21141	3.2731e+06	26610.5	26.7389	2.21444e+06	47248.7	2423568	50697.5
26.857	3047527	25174.6	2.86188e+06	26838.4	2801826	25563.9	2.8413e+06	25891.1	2.87271e+06	25248	2.66309e+06	23969.9	2.83305e+06	20619	3.28441e+06	24899.1	26.8332	2.2081e+06	46150.6	2.41589e+06	49955.8
26.9511	3046152	25194.6	2.85907e+06	26645.9	2798772	24886.3	2.83776e+06	25113	2873633	24131.1	2.65901e+06	23323.9	2.83037e+06	20051.5	3.28695e+06	23423.6	26.9275	2.20647e+06	45158	2.41534e+06	49766.9
27.0452	3.04291e+06	25316.1	2.85759e+06	26321.6	2.79719e+06	24279.8	2834955	24289.9	2.86381e+06	22833.2	2.65548e+06	22957.2	2.82833e+06	19517.2	3.27184e+06	22474.4	27.0218	2.20242e+06	44656.9	2.40797e+06	50209.4
27.1394	3.04179e+06	25449.2	2.85383e+06	25856.4	2.79401e+06	23777.9	2.83124e+06	23464.6	2.86298e+06	21763.9	2.6545e+06	22936.8	2.8252e+06	19054.2	3.2763e+06	22368.7	27.1161	2.19812e+06	44949.2	2.40521e+06	51325.8
27.2335	3.03888e+06	25492.1	2.85139e+06	25280	2.79222e+06	23416.4	2.82999e+06	22700	2.85395e+06	21214.7	2.65186e+06	23202.1	2825810	18680.5	3.26656e+06	23249	27.2105	2195249	46067.8	2400960	53010.5
27.3276	3.03697e+06	25383.7	2.84715e+06	24646.5	2.79031e+06	23225.1	2.8286e+06	22027.9	2.85947e+06	21156.8	2.64984e+06	23595.1	2.82238e+06	18414.1	3.27021e+06	24955.9	27.3048	2.19197e+06	47668.8	2.39807e+06	54901.7
27.4217	3.03372e+06	25119.2	2.84677e+06	24021.9	2.78597e+06	23216.1	2824095	21538.7	2.8598e+06	21294.1	2.64903e+06	23936.2	2.82061e+06	18282.1	3270423	27069.5	27.3991	2.19363e+06	49139.3	2398686	56412.2
27.5159	3031262	24755.2	2843614	23468.4	2.78538e+06	23369.7	2.82259e+06	21310.9	2.85241e+06	21266.3	2.64661e+06	24105.4	2818481	18297.5	3267722	29092.1	27.4934	2.19072e+06	49882.8	2.39419e+06	56980
27.61	3.0298e+06	24373.1	2.84167e+06	23030	2.78454e+06	23636.5	2.8203e+06	21364.2	2855955	20856	2.64294e+06	24068.9	2.81748e+06	18434.5	3.26532e+06	30654.5	27.5877	2188640	49630.4	2.39415e+06	56376.3
27.7041	3025193	24050	2.83812e+06	22711.6	2.78063e+06	23930	2.81775e+06	21616.7	2.85087e+06	20085.8	2640547	23848.5	2.81557e+06	18610.9	3.25943e+06	31642.3	27.682	2.18312e+06	48552.6	2387888	54831.9
27.7982	3.02371e+06	23835.6	2.83555e+06	22482.9	2.77821e+06	24141.7	2.81693e+06	21926.4	2.84277e+06	19179.1	2.63803e+06	23487.3	2.81322e+06	18705.5	3.25852e+06	32090.9	27.7763	2.17574e+06	47085.8	2.37965e+06	52872.8
27.8923	3023332	23753.5	2.83591e+06	22310.3	2.77655e+06	24177.3	2.81539e+06	22164.3	2850338	18444.1	2636534	23019.2	2.81328e+06	18601.1	3254575	32215.4	27.8707	2166560	45631.4	2369845	50976.7
27.9865	3019940	23792.6	2833439	22200.8	2.7757e+06	24001.5	2812997	22281.2	2.84365e+06	18128	2.63332e+06	22475.5	2.80987e+06	18246.9	3.25078e+06	32227.6	27.965	2172202	44343.1	2.37252e+06	49351.2
28.0806	3.01616e+06	23909.3	2.8293e+06	22203.9	2771543	23648.7	2808744	22309.8	2.83778e+06	18318.8	2.63154e+06	21903.8	2807999	17692.3	3.24611e+06	32219.8	28.0593	2.16555e+06	43150.3	2.36943e+06	47950.4
28.1747	3.01523e+06	24024.7	2827803	22350.2	2.76936e+06	23214.6	2.80735e+06	22321	2842568	18911.2	2629343	21370.6	2.80699e+06	17079.9	3.24436e+06	32143.4	28.1536	2.16067e+06	41913.3	2.36238e+06	46666
28.2688	3.01432e+06	24052.3	2.82602e+06	22583.6	2.76631e+06	22787	2805112	22340.5	2841786	19685.5	2.62576e+06	20958.9	2.8037e+06	16584.6	3242307	31880.7	28.2479	2155226	40585.3	2.35891e+06	45479.7
28.3629	3011471	23950.1	2.8231e+06	22734.9	2764341	22394.6	2803473	22339	2.83785e+06	20411.4	2.62552e+06	20727.6	2.80206e+06	16337.1	3241333	31358	28.3422	2.15291e+06	39274.1	2.35211e+06	44477.3
28.4571	3.00821e+06	23743	2.82343e+06	22608.4	2763780	22009.8	2.80125e+06	22244.2	2834850	20946.8	2622996	20685.3	2.80089e+06	16369.4	3.23329e+06	30624.9	28.4365	2.14878e+06	38190	2.34944e+06	43748.4
28.5512	3.00675e+06	23507.7	2.82146e+06	22103.9	2.76157e+06	21591.1	2.79937e+06	21978.2	2.83491e+06	21270.2	2.62075e+06	20779.1	2.80119e+06	16617.1	3.23176e+06	29863.5	28.5308	2.14265e+06	37519.7	2345128	43299.2
28.6453	3.00379e+06	23319.2	2.81796e+06	21309.8	2.75895e+06	21141.9	2.79712e+06	21504.5	2832425	21449.7	2.61911e+06	20901.6	2.79839e+06	16965.9	3.22914e+06	29212.2	28.6252	2.14083e+06	37288.5	2341676	43028.9
28.7394	3.00173e+06	23195.4	2.81468e+06	20480.1	2.75715e+06	20728.2	2.79399e+06	20838.7	2.82927e+06	21573.8	2.61877e+06	20932.8	2.79801e+06	17309.2	3.22513e+06	28766.7	28.7195	2.13738e+06	37295.8	2339228	42776.6
28.8335	2999622	23089.5	2.81211e+06	19910	2753559	20479.3	2791654	20053.6	2.82821e+06	21684	2.615e+06	20782.6	2795515	17577.1	3.22393e+06	28513.9	28.8138	2.13397e+06	37182.6	2332642	42371.3
28.9277	2.99996e+06	22925.6	2.80983e+06	19789.1	2753677	20490.4	2.79057e+06	19279.5	2.82491e+06	21765.3	2613093	20425.7	2793475	17720.5	3.22217e+06	28365.9	28.9081	2129904	36617	2.32829e+06	41685.6
29.0218	2.99473e+06	22661.6	2.81034e+06	20114.8	2.75099e+06	20765.3	2788467	18677	2.82464e+06	21754.1	2611590	19918.8	2.79274e+06	17686.2	3.21703e+06	28209.6	29.0024	2.13094e+06	35495.7	2.32999e+06	40661.6
29.1159	2.99443e+06	22327.3	2.8095e+06	20729.5	2.74955e+06	21182.7	2785969	18385.7	2.82373e+06	21601.3	2.6101e+06	19372.1	2.7899e+06	17410.6	3216367	27968.9	29.0967	2.12168e+06	34017.5	2.31931e+06	39321.5
29.21	2990404	22014	2.80563e+06	21394.6	2.7466e+06	21528.8	2.78277e+06	18448.9	2.81816e+06	21312.7	2.60506e+06	18914.2	2789348	16845.3	3.21164e+06	27646.6	29.191	2.11771e+06	32563.1	2317887	37773.4
29.3041	2.99006e+06	21839.7	2805161	21902.9	2.74742e+06	21638.4	2.78226e+06	18761.2	2817716	20945.4	2.60525e+06	18641.9	2.78736e+06	16021.3	3.21106e+06	27312.5	29.2853	2.11493e+06	31486.8	2.3159e+06	36185.9
29.3983	2986302	21879.2	2.80253e+06	22137.6	2.74485e+06	21444.9	2.78198e+06	19106.5	2.81537e+06	20578.4	2604664	18607.3	2785677	15076.4	3.20605e+06	27077	29.3797	2.1134e+06	30948.3	2.30977e+06	34762
29.4924	2.98525e+06	22133.6	2.80039e+06	22081.9	2741385	21022.7	2.78054e+06	19264.3	2.81397e+06	20271.5	2601506	18801.9	2.78215e+06	14232.5	3.2042e+06	27022.4	29.474	2111827	30886.4	2.30753e+06	33712.8
29.5865	2.98401e+06	22516	2.79782e+06	21804.3	2.73747e+06	20537.3	2.77735e+06	19128.7	2.81073e+06	20035.4	2.60008e+06	19148.1	2.78217e+06	13721.9	3.2012e+06	27152.5	29.5683	2108537	31110.7	2.30554e+06	33203.7
29.6806	2.98177e+06	22882.7	2795702	21409.2	2.73688e+06	20161.1	2.77478e+06	18759.7	2.81011e+06	19847	2.59766e+06	19517	2779606	13685.2	3.1993e+06	27386.4	29.6626	2104926	31414.8	2.30185e+06	33300.4
29.7747	2.97927e+06	23097.7	2.79294e+06	20985.1	2735398	19969.5	2.77326e+06	18341.6	2.80775e+06	19671.4	2597106	19766.9	2.77975e+06	14103.5	3.19745e+06	27606.9	29.7569	2.10089e+06	31655.2	2.29791e+06	33931.6
29.8689	2.97727e+06	23092	2792018	20587	2734721	19940.9	2.76907e+06	18072.3	2.80671e+06	19493.6	2.59624e+06	19790	2.77963e+06	14811.3	3.19471e+06	27743.9	29.8512	2.10136e+06	31781.3	2.29959e+06	34892
29.963	2976639	22886.5	2.78969e+06	20221.2	2.73199e+06	19997.5	2.77049e+06	18060.8	2.80433e+06	19331.9	2.59275e+06	19582.2	2.77691e+06	15551.7	3191784	27810.2	29.9455	2.09629e+06	31835.9	2293400	35890.5
30.0571	2.9722e+06	22579.2	2.78755e+06	19869.5	2.73026e+06	20043.3	2767157	18276.1	2800799	19211.6	2.59041e+06	19208.3	2.77731e+06	16085.4	3.18751e+06	27873.1	30.0398	2.09051e+06	31902.9	2.28933e+06	36634.8
30.1512	2.96823e+06	22282.9	2.78591e+06	19529.8	2.72652e+06	20005	2.76617e+06	18576	2.8008e+06	19132.9	2587117	18760.2	2.77525e+06	16264.6	3.18505e+06	27970.7	30.1342	2.09132e+06	32032.1	2.29123e+06	36918.5
30.2453	2.97008e+06	22071.6	2.78429e+06	19237.8	2.72831e+06	19845.6	2.76545e+06	18785.9	2.79925e+06	19058.1	2588010	18278.2	2.77249e+06	16082.4	3.18357e+06	28067	30.2285	2086238	32192.3	2.28186e+06	36689.8
30.3395	2.96627e+06	21964.3	2.78227e+06	19051.4	2.72464e+06	19569.9	2.76205e+06	18782.4	2.79677e+06	18925.3	2.58417e+06	17758	2770796	15641.3	3180549	28061.6	30.3228	2.08578e+06	32281.4	2279374	36059
30.4336	2.96564e+06	21941.7	2.77962e+06	19021.7	2.72173e+06	19231.6	2.76142e+06	18534.5	2.79545e+06	18686.9	2.58511e+06	17188.5	2.7696e+06	15100.4	3.17971e+06	27876.7	30.4171	2.0807e+06	32189.8	2.27898e+06	35245
30.5277	2.96169e+06	21971.9	2.77775e+06	19144.3	2.72065e+06	18911.9	2.75747e+06	18106.8	2.79316e+06	18350.2	2.58103e+06	16609.5	2767969	14604.9	3.1747e+06	27529.4	30.5114	2.07733e+06	31860.5	2.27171e+06	34472.7
30.6218	2.96015e+06	22016.4	2.7779e+06	19356.4	2719030	18680.5	2.7563e+06	17621.7	2.79118e+06	17987.5	2579852	16135.8	2765486	14247.4	3171628	27141.3	30.6057	2.07559e+06	31309.4	2.27153e+06	33872.6
30.716	2.9595e+06	22041.8	2775638	19575.3	2.71684e+06	18563.3	2.75525e+06	17215	2790608	17730.5	2578122	15902.2	2.76631e+06	14071.7	3.16881e+06	26861.9	30.7	2071116	30607.4	2.26839e+06	33430.5
30.8101	2.95663e+06	22011.5	2774160	19734.8	2.71675e+06	18519.3	2752786	16987.3	2.78726e+06	17698	2.57582e+06	15977.8	2.76446e+06	14072.3	3.16747e+06	26772	30.7943	2.07016e+06	29852.8	2.26589e+06	33021.1
30.9042	2954188	21908.8	2.77042e+06	19818.1	2.71224e+06	18454.2	2.75063e+06	16973.8	2.78529e+06	17929	2575729	16312.5	2.76196e+06	14234.6	3162633	26831	30.8886	2.06502e+06	29135.5	2262678	32494.1
30.9983	2.95236e+06	21744.1	2.76981e+06	19845.1	2713424	18267.9	2.75034e+06	17124	2785923	18337.8	2.57432e+06	16739.2	2.76171e+06	14527.3	3.16407e+06	26910.6	30.983	2.06485e+06	28507.8	2.26066e+06	31788.4
31.0924	2.95086e+06	21553.1	2.76709e+06	19850.7	2.7112e+06	17906.6	2.74766e+06	17316.6	2782570	18742.7	2574038	17055.8	2760023	14912.4	3.15942e+06	26891.7	31.0773	2.05934e+06	27960.9	2254870	30971.8
31.1866	2947723	21385	2.76728e+06	19867.7	2708044	17416.7	2.74733e+06	17407.5	2.78345e+06	18949.2	2.57072e+06	17125.3	2.75961e+06	15335.3	3.15714e+06	26755.1	31.1716	2.06041e+06	27422.7	2.25607e+06	30195
31.2807	2.946e+06	21272.3	2.76288e+06	19912.3	2.70614e+06	16934	2.74407e+06	17294.1	2.78018e+06	18862.6	2.56874e+06	16939.5	2.75704e+06	15724.2	3.15354e+06	26592.1	31.2659	2.05612e+06	26807.7	2248721	29577.2
31.3748	2.94414e+06	21217.6	2.76153e+06	19997.8	2705821	16638.4	2744410	16968	2.77743e+06	18523.7	2568074	16612.4	2.75573e+06	15999	3148826	26538.3	31.3602	2.05465e+06	26073.5	2.25116e+06	29121.3
31.4689	2943115	21181.3	2.76071e+06	20135	2.70258e+06	16660.2	2.739e+06	16525.9	2774194	18074.4	2.56446e+06	16305.4	2.75515e+06	16086.6	3.14989e+06	26677.6	31.4545	2.05095e+06	25275.6	2.24904e+06	28715.2
31.563	2.94013e+06	21105.5	2759028	20325.3	2.70172e+06	17016.2	2.74027e+06	16110.5	2.77393e+06	17684.5	2563497	16127	2.75208e+06	15956	3.14627e+06	26982.9	31.5488	2049083	24551.5	2.24485e+06	28224.3
31.6572	2.93758e+06	20940.6	2.75544e+06	20560.5	2.70192e+06	17595.7	2735369	15842.8	2.77353e+06	17471.2	2.56239e+06	16082.6	2.75266e+06	15648.4	3.14344e+06	27320.5	31.6432	2.0466e+06	24048.1	2242140	27604.6
31.7513	2938055	20671.6	2.75383e+06	20808.5	2.70003e+06	18194.6	2.7364e+06	15757.4	2.76985e+06	17475.9	2561687	16084.6	2.7488e+06	15282.7	3.14164e+06	27524.7	31.7375	2.04536e+06	23837.3	2.24057e+06	26939.7
31.8454	2.93388e+06	20326.2	2754021	21008.5	2.69754e+06	18597	2735352	15801	2.76895e+06	17671.8	2.56083e+06	16019.7	2.74661e+06	15003.5	3.13847e+06	27462.8	31.8318	2.04307e+06	23881.6	2.23682e+06	26391.6
31.9395	2.93121e+06	19940.9	2.75003e+06	21079.7	2.69671e+06	18656.2	2.73368e+06	15868.9	2.76879e+06	18006.3	2.55781e+06	15814.5	2.74752e+06	14909.2	3.1357e+06	27097.2	31.9261	2.04102e+06	24063.7	2236271	26099.4
32.0336	2.93114e+06	19542.9	2.74896e+06	20956.1	2694116	18339.9	2.73014e+06	15854.6	2765771	18420.5	2.55467e+06	15466.5	2.74466e+06	14980.6	3.13267e+06	26489.4	32.0204	2.04099e+06	24260.8	2.23441e+06	26102.8
32.1278	2.92842e+06	19126.6	2.74608e+06	20616.3	2.69158e+06	17744	2.72918e+06	15686	2.76365e+06	18859.6	2.55522e+06	15019.2	2744010	15090.6	3.12862e+06	25767.7	32.1147	2.03587e+06	24390.1	2.23246e+06	26317.9
32.2219	2927766	18679	2744862	20099.5	2.69103e+06	17053.2	2729984	15346	2.76373e+06	19266.8	2553770	14544.9	2.74384e+06	15067.3	3.12767e+06	25073.7	32.209	2.03236e+06	24411.1	2.22934e+06	26584.4
32.316	2924901	18217.4	2.74228e+06	19499	2687310	16480.8	2.72494e+06	14887.2	2.76019e+06	19593.3	2.55189e+06	14110.5	2.7413e+06	14811.4	3.12489e+06	24527.7	32.3033	2.03442e+06	24302.4	2.22955e+06	26730.5
32.4101	2.9237e+06	17795.3	2739645	18932.3	2687670	16193.6	2.72554e+06	14407.4	2.75886e+06	19806.5	2.54935e+06	13763.6	2.73985e+06	14363.5	3.12252e+06	24197.5	32.3977	2.03135e+06	24052.1	2.22463e+06	26638
32.5042	2.91972e+06	17499.3	2738482	18497.9	2.68516e+06	16247.5	2.722e+06	14021.1	2.75805e+06	19909.1	2.54903e+06	13517.6	2.73734e+06	13881.6	3119681	24078.4	32.492	2.02584e+06	23689.5	2.22322e+06	26277.8
32.5984	2921631	17394.2	2.73683e+06	18230.1	2685044	16573.6	2720903	13805.1	2755018	19947.3	2.54833e+06	13350.3	2.7351e+06	13535.2	3.11708e+06	24101.6	32.5863	2.02611e+06	23298.2	2.22152e+06	25710.3
32.6925	2.9179e+06	17497	2.73577e+06	18101.7	2.68265e+06	17007.1	2722048	13770.2	2.75191e+06	19982.1	2.54626e+06	13213.2	2.73419e+06	13390.4	3117322	24156.2	32.6806	2.02343e+06	22984.2	2.21824e+06	25041.4
32.7866	2.91787e+06	17758.6	2.7333e+06	18039.6	2.68319e+06	17367.9	2.71952e+06	13858.6	2.75127e+06	20063.5	2.5464e+06	13055.7	2.73693e+06	13368.3	3.11293e+06	24141.7	32.7749	2.02117e+06	22817	2.21599e+06	24378.6
32.8807	2.91462e+06	18084.5	2732303	17972.4	2680448	17529.6	2.71662e+06	13972.9	2.75017e+06	20191.6	2.54231e+06	12842.1	2.73354e+06	13317.2	3.11095e+06	24013.5	32.8692	2.02047e+06	22788.5	2.21616e+06	23797.5
32.9748	2.91448e+06	18356.8	2.72999e+06	17863.2	2.67646e+06	17449.8	2.71653e+06	14022.7	2.74797e+06	20325.4	2.54333e+06	12558	2.73159e+06	13122.6	3.10826e+06	23802.5	32.9635	2.01757e+06	22816.2	2.21256e+06	23330.5
33.069	2.91279e+06	18492.3	2.72853e+06	17728.2	2.67625e+06	17170.1	2.71599e+06	13964.3	2.74515e+06	20402.3	2.54159e+06	12210.2	2.72974e+06	12774.4	3.10523e+06	23584.9	33.0578	2.01676e+06	22797	2212190	22981.6
33.1631	2.91022e+06	18463.6	2.72668e+06	17634.4	2.6758e+06	16776	2.71363e+06	13841.3	2743953	20377.3	2539851	11834.9	2.72851e+06	12357.7	3.10391e+06	23430.8	33.1521	2.01281e+06	22651.6	2208241	22729.8
33.2572	2.90875e+06	18306.7	2.72468e+06	17658.2	2.67309e+06	16361.1	2.71122e+06	13765.4	2741349	20241.6	2539183	11481.5	2727160	11988.2	3100760	23375.2	33.2465	2.0114e+06	22341.2	2.20782e+06	22530.8
33.3513	2905877	18096	2.72346e+06	17833.2	2671523	16008.7	2.70955e+06	13873.4	2740932	20039.6	2.53766e+06	11208.3	2.72802e+06	11759.2	3.10094e+06	23412.2	33.3408	2.00954e+06	21855.3	2.20785e+06	22331.5
33.4454	2904772	17894.9	2.72191e+06	18121	2.66858e+06	15768	2709477	14241.4	2.73692e+06	19849.4	2536022	11049.1	2.72489e+06	11729.3	3.09642e+06	23521.2	33.4351	2.00823e+06	21208.7	2.20376e+06	22091.9
33.5396	2.9048e+06	17721.2	2.71984e+06	18420.5	2.66949e+06	15647	2.70849e+06	14833.5	2.73515e+06	19757.1	2.53644e+06	10994.8	2725484	11944.8	3.09367e+06	23681.6	33.5294	2.00553e+06	20454.4	2.20221e+06	21800.2
33.6337	2.90148e+06	17562.1	2720461	18609.2	2.66892e+06	15622.9	2.7076e+06	15491.8	2.73481e+06	19813.4	2.53462e+06	10997.5	2.723e+06	12420.1	3.09352e+06	23876.7	33.6237	2.00337e+06	19693.9	2199943	21462.3
33.7278	2.90022e+06	17392.8	2716372	18618.5	2.66464e+06	15662.1	2.70395e+06	16000.4	2732122	20012.8	2.53431e+06	10993.1	2.7216e+06	13097.3	3.08905e+06	24078.6	33.718	2.00074e+06	19042.6	2.20045e+06	21073.6
33.8219	2.89818e+06	17199.9	2.71374e+06	18451.9	2.66437e+06	15743.8	2704969	16164.4	2.73053e+06	20292.5	2532605	10932.5	2.72182e+06	13818.9	3.08867e+06	24249.1	33.8123	2.00143e+06	18580.3	2.19797e+06	20612.4
33.9161	2.89743e+06	16993.8	2.71245e+06	18168.3	2.66263e+06	15849.9	2.70156e+06	15885.4	2729126	20580.5	2.53043e+06	10798.7	2.72126e+06	14347.8	3.08536e+06	24340.8	33.9067	1.99971e+06	18304	2.19638e+06	20069.8
34.0102	2.89539e+06	16787.6	2712140	17837.3	2.66229e+06	15962.7	2.69949e+06	15209.7	2.72703e+06	20812.5	2.53074e+06	10604.1	2.72061e+06	14484.4	3.08237e+06	24310.7	34.001	1.99637e+06	18131.7	2.19289e+06	19482.3
34.1043	2892234	16583.3	2.70859e+06	17504.8	2.65993e+06	16060.6	2.69671e+06	14301.7	2723427	20974.4	2530398	10385	2.7157e+06	14169.6	3.07993e+06	24128.5	34.0953	1997126	17953	2.19383e+06	18938
34.1984	2.89426e+06	16368.2	2708657	17197.7	2658743	16133.3	2.69637e+06	13387.2	2.72305e+06	21068.1	2526731	10188.9	2.71471e+06	13531	3.07886e+06	23787.1	34.1896	1.99374e+06	17692.3	2191580	18536
34.2925	2890488	16139.9	2.70656e+06	16938.4	2656552	16186	2.69544e+06	12688.8	2.72062e+06	21096.3	2.52812e+06	10058.8	2.71347e+06	12817.7	3076128	23317.8	34.2839	1.99258e+06	17346.7	2189872	18335.3
34.3867	2.88795e+06	15915.2	2.70307e+06	16750.6	2.65489e+06	16242	2.69349e+06	12361.8	2.7184e+06	21045.7	2.52578e+06	10025.4	2.71199e+06	12268.7	3.07149e+06	22795.6	34.3782	1990691	16980.5	2.18956e+06	18324.4
34.4808	2.88861e+06	15751.5	2.7031e+06	16645.1	2.65543e+06	16329.4	2692743	12451.9	2.71737e+06	20902.5	2525836	10099.2	2.71224e+06	12008.8	3.07188e+06	22335.2	34.4725	1.99014e+06	16686.8	2.18925e+06	18425.7
34.5749	2886264	15733.9	2702329	16606.1	2.65187e+06	16463.9	2691378	12893.4	2.71383e+06	20656.3	2.52443e+06	10267.6	2712358	12028.5	3.06772e+06	22044.9	34.5668	1987551	16529.7	2.18481e+06	18529.1
34.669	2.88362e+06	15937.5	2700415	16602.2	2.65013e+06	16634.5	2.69116e+06	13521.4	2.71211e+06	20322.8	2.52426e+06	10496.9	2.70947e+06	12226.3	3.06675e+06	21996.4	34.6611	1.98754e+06	16523.1	2.18568e+06	18527.9
34.7631	2.88482e+06	16392.4	2.69759e+06	16610.4	2650036	16803.5	2.69004e+06	14127.4	2.71114e+06	19925	2521349	10741.2	2.70739e+06	12475.9	3.06555e+06	22194.9	34.7555	1.98599e+06	16630	2.18568e+06	18362.6
34.8573	2.8813e+06	17050.9	2.69683e+06	16631.5	2.64883e+06	16928.4	2.68827e+06	14539	2.70758e+06	19484.5	2.52213e+06	10945.3	2708457	12669.1	3062576	22571.8	34.8498	1.98454e+06	16794.1	2.1801e+06	18054.9
34.9514	2.88134e+06	17782.1	2694775	16697.5	2.64597e+06	16986.5	2685031	14684.7	2.70773e+06	19034.8	2.52087e+06	11058.8	2.70644e+06	12729.7	3.05904e+06	23010.2	34.9441	1.98199e+06	16958.6	2.18121e+06	17696.9
35.0455	2.88009e+06	18412	2.69486e+06	16826.6	2644253	16985.2	2684450	14609	2704821	18626.2	2.51948e+06	11055.8	2.70442e+06	12631	3.06009e+06	23386.3	35.0384	1.98047e+06	17055.5	2.18007e+06	17394.9
35.1396	2876656	18778.1	2.69079e+06	17008.3	2.64313e+06	16951.8	2683225	14437.8	2.70296e+06	18331.2	2517694	10950.4	2.70485e+06	12400.7	3.05694e+06	23615.1	35.1327	1.98111e+06	17002.2	2177020	17196.8
35.2337	2875438	18792.2	2.69074e+06	17189.3	2.64095e+06	16893	2.67994e+06	14319.7	2700410	18223.1	2.51701e+06	10797.8	2700428	12113.3	3.05092e+06	23681.1	35.227	1.97976e+06	16732.1	2.18059e+06	17050.3
35.3279	2.87444e+06	18489.9	2.69028e+06	17307.5	2639990	16776.4	2.68162e+06	14358.1	2.70022e+06	18336.6	2515630	10658.4	2.70201e+06	11873.2	3.05216e+06	23638.9	35.3213	1.97491e+06	16263.8	2.17527e+06	16840.9
35.422	2.86997e+06	18009.1	2.68738e+06	17335.7	2.64037e+06	16563.1	2678536	14582.7	2.6987e+06	18632.1	2.51519e+06	10561	2699531	11763.3	3.04777e+06	23563.7	35.4156	1.97397e+06	15727.7	2.17407e+06	16476.2
35.5161	2.86943e+06	17548.2	2.68385e+06	17300.8	2.63611e+06	16254.9	2.67592e+06	14938.8	2.6975e+06	19017.4	2514049	10492.5	2.69992e+06	11816.8	3.04742e+06	23523.1	35.51	1.97463e+06	15318.1	2174098	15961
35.6102	2868840	17290.8	2683830	17272.7	2633238	15937.8	2.67788e+06	15308.8	2.69398e+06	19372.7	2.51411e+06	10411.2	2698052	12012.6	3044019	23537	35.6043	1.97293e+06	15171.4	2.17313e+06	15416.4
35.7043	2.86724e+06	17338.3	2.68281e+06	17305.9	2.63435e+06	15738.1	2.67377e+06	15554.7	2.69291e+06	19606.8	2.51095e+06	10284.3	2697249	12288	3041785	23583.9	35.6986	1.97174e+06	15285.2	2.17015e+06	14983.3
35.7985	2.86513e+06	17676.4	2.68063e+06	17412.6	2631787	15767.5	2.67324e+06	15573.8	2.69093e+06	19663.8	2.51075e+06	10116.7	2.69501e+06	12563.7	3039478	23618.5	35.7929	1.97165e+06	15495.8	2.17103e+06	14827.3
35.8926	2.86398e+06	18182.5	2679837	17544	2632100	16044.1	2.66985e+06	15340.2	2.68908e+06	19533	2.51053e+06	9950.23	2.69511e+06	12767.4	3.03713e+06	23580.5	35.8872	1.96959e+06	15596.8	2.17002e+06	14950.1
35.9867	2862875	18676.7	2.67673e+06	17624.1	2.62956e+06	16496.4	2.66928e+06	14916.2	2.68712e+06	19242.2	2.50792e+06	9833.3	2.69458e+06	12855.1	3036020	23435.1	35.9815	1.96704e+06	15449.9	2.17152e+06	15190.9
36.0808	2.86154e+06	18987.9	2.67584e+06	17590.8	2.62853e+06	17005.1	2668076	14431.5	2685216	18857.9	2.50899e+06	9797.98	2.69123e+06	12830.4	3.03186e+06	23194	36.0758	1.96546e+06	15040.1	2.16711e+06	15322.2
36.1749	2.85797e+06	19030.4	2.67402e+06	17405.8	2.62649e+06	17461.2	2.66541e+06	14034.3	2683006	18475.8	2.50694e+06	9835.67	2689585	12729.4	3.03037e+06	22928	36.1702	1.96515e+06	14453.1	2166297	15193
36.2691	2855903	18827.8	2672387	17077.1	2.62458e+06	17798.1	2.66448e+06	13830.3	2680946	18201	2.50608e+06	9907.91	2690370	12587.3	3026731	22748.4	36.2645	1.96396e+06	13804.6	2165460	14781.4
36.3632	2.85454e+06	18501.3	2.67021e+06	16657.2	2.6227e+06	17990	2.66388e+06	13855.8	2.68043e+06	18108.6	2505809	9966.99	2.68858e+06	12413.4	3.02607e+06	22752.2	36.3588	1.9622e+06	13167.5	2164825	14217.2
36.4573	2.85338e+06	18210.7	2669245	16233	2.62186e+06	18034	2.66372e+06	14076.7	2.67886e+06	18216.7	2.50406e+06	9987.94	2.68743e+06	12186.7	3.0251e+06	22971.8	36.4531	1.96282e+06	12572.9	2.16343e+06	13692.9
36.5514	2.85207e+06	18088.8	2666688	15900.4	2.62091e+06	17951.1	2.66045e+06	14423.9	2.67714e+06	18492.1	2.50384e+06	9983.73	2.68656e+06	11896.8	3.02092e+06	23367	36.5474	1.95891e+06	12040.4	2.16279e+06	13368.5
36.6456	2849525	18206.7	2666097	15735.9	2.61686e+06	17786.5	2.65892e+06	14831.1	2.67463e+06	18864.5	2501147	9996.03	2684105	11591.5	3.02e+06	23852.9	36.6417	1.96031e+06	11603.5	2.16228e+06	13310
36.7397	2.8486e+06	18553	2.66581e+06	15768.4	2.61577e+06	17608.3	2.6584e+06	15250.6	2.67445e+06	19256.2	2.50159e+06	10082.4	2.68391e+06	11378.6	3.0177e+06	24346.2	36.736	1.95839e+06	11307.6	2.16259e+06	13469.4
36.8338	2847325	19050.4	2.66292e+06	15977.8	2615094	17487.9	2.65662e+06	15646.5	2670128	19581.9	2.5012e+06	10272.3	2.6814e+06	11377.4	3.01462e+06	24786.9	36.8303	1.95809e+06	11188.4	2.16049e+06	13727.4
36.9279	2.84518e+06	19569.4	2661294	16306.1	2.61401e+06	17466.4	2.65514e+06	15972.1	2.67042e+06	19761.5	2.49915e+06	10545.2	2.68252e+06	11639.5	3.01044e+06	25133.1	36.9247	1.95786e+06	11258.4	2.15993e+06	13965.7
37.022	2.8439e+06	19973.1	2.66176e+06	16684.2	2.61096e+06	17537.9	2652682	16171.4	2.66899e+06	19737.8	2.49929e+06	10838.7	2.68236e+06	12113.9	3011854	25336.2	37.019	1.95592e+06	11505.4	2159200	14127.7
37.1162	2.84115e+06	20173.4	2.65832e+06	17062.7	2.61019e+06	17666.6	2.65251e+06	16188	2.66469e+06	19515.9	2.49641e+06	11068.6	2.67981e+06	12657.2	3.00715e+06	25334.9	37.1133	1.95353e+06	11889.5	2.15553e+06	14227.3
37.2103	2838803	20162.1	2.65617e+06	17409.7	2608972	17809.2	2.64907e+06	16005.2	2.66313e+06	19176.2	2497994	11161.1	2.67774e+06	13115.2	3.0044e+06	25091.2	37.2076	1.95756e+06	12336	2.15973e+06	14309.4
37.3044	2836750	20018.1	2656100	17707.1	2605885	17944.3	2.64717e+06	15661.1	2.66126e+06	18853.3	2493889	11094.8	2677375	13383.6	3000993	24635.9	37.3019	1.95141e+06	12742.5	2.15448e+06	14391.8
37.3985	2.83523e+06	19852.9	2.65325e+06	17931.1	2.60367e+06	18072.1	2.64669e+06	15250.8	2.65985e+06	18661.3	2493280	10911.4	2.67546e+06	13439.5	2.99946e+06	24078.1	37.3962	1.95292e+06	13012.2	2.15459e+06	14437.3
37.4926	2832683	19749.1	2.65146e+06	18045.2	2.60435e+06	18198.1	2.64477e+06	14903.6	2658975	18635.5	2.49296e+06	10700.6	2674015	13332.1	2.99504e+06	23573	37.4905	1.95121e+06	13105.4	2.1566e+06	14383.2
37.5868	2.83298e+06	19709.9	2651357	18023.3	2602023	18326	2.64276e+06	14740.4	2.65817e+06	18711.8	2.4921e+06	10568	2.67305e+06	13149.4	2.99685e+06	23257.5	37.5848	1.94869e+06	13060.4	2.15157e+06	14192.8
37.6809	2830269	19673	2.64775e+06	17874.8	2599269	18448.3	2641864	14818	2.65355e+06	18778.3	2.49022e+06	10582.8	2.67106e+06	12988.4	2.99226e+06	23185.8	37.6792	1.94809e+06	12946.8	2.15037e+06	13881
37.775	2828433	19572.8	2.64493e+06	17639.3	2.59691e+06	18553.3	2.64084e+06	15107.1	2653308	18758.6	2.49011e+06	10745.5	2671487	12929.5	2.99045e+06	23318	37.7735	1.94862e+06	12794.9	2.15154e+06	13486.8
37.8691	2.82482e+06	19406.9	2.64512e+06	17366.8	2.59683e+06	18616.8	2.63996e+06	15477.3	2.65149e+06	18657.1	2.4905e+06	10988.3	2.66917e+06	13026.5	2988122	23537.2	37.8678	1.94773e+06	12556.1	2.15274e+06	13030.6
37.9632	2.82423e+06	19244.6	2.6444e+06	17076.3	2.59539e+06	18600.9	2.63818e+06	15770.9	2.64833e+06	18560.9	2.48667e+06	11202.8	2.66768e+06	13290.1	2.9872e+06	23703.3	37.9621	1.94558e+06	12152.7	2.14928e+06	12515.7
38.0574	2822101	19178.7	2.64244e+06	16756.7	2.59352e+06	18480	2.63543e+06	15875.7	2.64792e+06	18563.2	2.48664e+06	11287.6	2667672	13689.6	2.98224e+06	23701.7	38.0564	1.94323e+06	11583.8	2.14557e+06	11978.2
38.1515	2822168	19248.2	2.63922e+06	16407.3	2.58936e+06	18254.9	2.6329e+06	15788.8	2.64613e+06	18707.7	2.48647e+06	11181.1	2665840	14150.6	2.98191e+06	23498.5	38.1507	1.94239e+06	10983.9	2150016	11535.2
38.2456	2.82e+06	19413.1	2636838	16055.6	2588357	17970.5	2631950	15606.6	2.64535e+06	18943.8	2483216	10893	2.6653e+06	14576.8	2978515	23164.5	38.245	1942367	10565.3	2.1469e+06	11355.3
38.3397	2816674	19576.4	2.6376e+06	15755.4	2.58819e+06	17676.7	2.63028e+06	15438.2	2.64322e+06	19161.8	2.48342e+06	10503.9	2.66182e+06	14885	2.97418e+06	22848.2	38.3393	1.94448e+06	10484.5	2.14709e+06	11554.6
38.4338	2815217	19653.4	2.63629e+06	15540.7	2.58791e+06	17408.7	2.63189e+06	15330.1	2.63915e+06	19264	2.48156e+06	10143.7	2.66078e+06	15031.8	2.97524e+06	22724.5	38.4337	1941412	10735.3	2.14635e+06	12085.9
38.528	2813690	19612.5	2634629	15390.5	2.58304e+06	17169.1	2.62692e+06	15235.5	2638747	19214.4	2.48185e+06	9944	2.66127e+06	15019.9	2972748	22907.2	38.528	1.93996e+06	11154.1	2.14682e+06	12721.7
38.6221	2810301	19465.3	2.63238e+06	15251.6	2.58191e+06	16956.3	2.62576e+06	15068.3	2.63643e+06	19050.3	2.4796e+06	9986.8	2.65728e+06	14894.7	2970690	23406.6	38.6223	1.93961e+06	11519.8	2146733	13148.1
38.7162	2.81215e+06	19248.3	2630930	15086.4	2581728	16794.1	2.62547e+06	14780.5	2.63582e+06	18841.6	2.48092e+06	10257.9	2.65706e+06	14722.9	2967253	24126.4	38.7166	1939158	11668.1	2.14111e+06	13132.5
38.8103	2.80766e+06	19010.4	2.62879e+06	14918.8	2.58024e+06	16727.9	2.62159e+06	14405.4	2.63234e+06	18639.4	2.47856e+06	10650.6	2.65549e+06	14574.8	2.96541e+06	24910	38.8109	1.93696e+06	11551.8	2141291	12647.2
38.9044	2805741	18833.9	2629293	14824.3	2.57754e+06	16802.3	2.62056e+06	14025.3	2.63249e+06	18461.4	2.47854e+06	11012.5	2.65399e+06	14502	2.96451e+06	25601.2	38.9052	1935845	11233.4	2.14264e+06	11856.4
38.9986	2.80374e+06	18833.3	2.62693e+06	14885.1	2576946	17022.5	2.62301e+06	13715.9	2.63004e+06	18307.3	2.47582e+06	11222.8	2.65313e+06	14519	2958650	26083.4	38.9995	1.93523e+06	10822.3	2.141e+06	10986.4
39.0927	2.80334e+06	19112	2625741	15135.6	2.57553e+06	17337.7	2618705	13506.8	2.62739e+06	18193.8	2.47405e+06	11246.7	2.65231e+06	14609.5	2.95795e+06	26307.6	39.0938	1.93599e+06	10405	2.14165e+06	10189.8
39.1868	2.8023e+06	19678.9	2.62461e+06	15540.8	2.57367e+06	17643.4	2.61697e+06	13382.1	2.62565e+06	18157.9	2.47424e+06	11140.9	2.64994e+06	14744.3	2954926	26286.3	39.1881	1.93334e+06	10001.4	2.14075e+06	9519.23
39.2809	2.80033e+06	20395.7	2.62312e+06	15998.3	2.57228e+06	17811.1	2615803	13322.1	2.62526e+06	18227	2473822	11013	2.64819e+06	14911.2	2.95213e+06	26084.2	39.2825	1.93434e+06	9586.23	2139469	9002.27
39.3751	2.7991e+06	21003	2622140	16383	2569798	17744.8	2614960	13311.7	2623321	18379	2.47066e+06	10960.7	2.64713e+06	15128.1	2.94986e+06	25796	39.3768	1931992	9144.96	2136978	8708.38
39.4692	2.79464e+06	21236.4	2.61902e+06	16599.2	2.56808e+06	17429.2	2.61463e+06	13329.3	2623334	18543.4	2.47257e+06	11026.3	2.64631e+06	15408.4	2.9459e+06	25516.1	39.4711	1.93037e+06	8722.58	2.13963e+06	8734.13
39.5633	2.79233e+06	20976.8	2.61752e+06	16612.9	2.56551e+06	16953.7	2.61223e+06	13338.9	2618055	18647.9	2.46941e+06	11200.1	2.64496e+06	15738.8	2.94689e+06	25314.8	39.5654	1.93165e+06	8410.37	2141833	9092.68
39.6574	2.79084e+06	20309.7	2616048	16464.8	2566511	16493.9	2.61119e+06	13302.6	2.61625e+06	18667.9	2.46903e+06	11429.1	2.64255e+06	16042.1	2.94142e+06	25216.9	39.6597	1.93153e+06	8280.59	2138471	9649.78
39.7515	2788284	19493.6	2.61581e+06	16239.1	2.56162e+06	16242.3	2.60812e+06	13202.3	2616744	18649.5	2.46745e+06	11652	2.6421e+06	16208	2.93987e+06	25206	39.754	1.93094e+06	8333.68	2.13659e+06	10190.8
39.8457	2.78844e+06	18844.7	2612020	16017.8	2564100	16324.1	2.60829e+06	13072.4	2.61459e+06	18660.2	2.46707e+06	11812.9	2.64006e+06	16141.7	2.93884e+06	25251.6	39.8483	1.92912e+06	8512.81	2136660	10549.9
39.9398	2.78646e+06	18589.8	2.61258e+06	15855.8	2560435	16730.3	2607763	12978.2	2.61221e+06	18731.8	2465724	11871.9	2636583	15829.8	2.93447e+06	25337.4	39.9426	1.929e+06	8765.82	2.13702e+06	10724.8
40.0339	2.78489e+06	18793.7	2611118	15763.9	2.56153e+06	17310.8	2.60472e+06	12991.8	2.61149e+06	18837.7	2.46342e+06	11822.5	2635800	15358	2931874	25473.9	40.037	1.92606e+06	9093.42	2133956	10846.3
40.128	2.78428e+06	19365	2.60816e+06	15730.7	2.55765e+06	17840.8	2.60456e+06	13156.5	2608679	18915.8	2462526	11680.9	2.63566e+06	14892.7	2.93037e+06	25698.9	40.1313	1.92999e+06	9515.74	2137481	11060.4
40.2221	2.78187e+06	20128.6	2.6074e+06	15739.4	2.5547e+06	18124.9	2603139	13472.4	2607235	18922.9	2.4627e+06	11483.6	2.63443e+06	14613.7	2927717	26022.2	40.2256	1.92627e+06	9987.51	2.13402e+06	11407.3
40.3163	2.77723e+06	20907	2.60636e+06	15782.1	2.55422e+06	18082.1	2.60209e+06	13900.9	2603340	18862.8	2.46071e+06	11265	2631924	14647	2.92725e+06	26408.3	40.3199	1.92684e+06	10363.7	2.13478e+06	11773.8
40.4104	2777918	21574.8	2604357	15847.2	2.55174e+06	17766.4	2.59983e+06	14374.3	2605148	18766.2	2459632	11048.1	2.63187e+06	15021.4	2.92104e+06	26772.3	40.4142	1.92481e+06	10443.6	2.13184e+06	11943.6
40.5045	2.7762e+06	22056.2	2.60343e+06	15926.7	2.5509e+06	17319.6	2.59955e+06	14831.9	2.60189e+06	18658.6	2458913	10843.5	2.63004e+06	15667.5	2.92038e+06	27031.2	40.5085	1.92353e+06	10097.7	2.13376e+06	11692
40.5986	2.77365e+06	22317.3	2.60191e+06	16011.9	2.54972e+06	16897.2	2596510	15225.2	2600050	18533.7	2.45726e+06	10665.7	2.62973e+06	16437.8	2917712	27145.6	40.6028	1920988	9353.53	2.13098e+06	10911.7
40.6927	2769397	22376.2	2.59948e+06	16110.9	2.5475e+06	16626.5	2.595e+06	15545.5	2.59884e+06	18373.8	2.45692e+06	10547.2	2626945	17161.5	2.91254e+06	27142.5	40.6972	1.92307e+06	8384.19	2.12865e+06	9676.68
40.7869	2768501	22311.8	2.5977e+06	16245	2.54716e+06	16585.1	2.59492e+06	15799.5	2.59461e+06	18194.4	2.45637e+06	10531	2.62416e+06	17703.8	2.91325e+06	27090.4	40.7915	1.92273e+06	7410.63	2.12965e+06	8240.34
40.881	2.76633e+06	22251.4	2.59789e+06	16438.9	2542869	16805.5	2.59166e+06	16004.7	2595284	18056.3	2.45301e+06	10657.3	2.62191e+06	18006.5	2909169	27038.8	40.8858	1.92089e+06	6602.61	2130842	6953.16
40.9751	2.76541e+06	22311.3	2.59654e+06	16690.9	2.54476e+06	17257	2.59105e+06	16158.1	2.59394e+06	18040.1	2455266	10931.6	2.62322e+06	18086.4	2.90713e+06	26995.4	40.9801	1.92227e+06	6047.67	2.13167e+06	6142.38
41.0692	2.76326e+06	22533.2	2592080	16965.2	2542796	17833.5	2.5891e+06	16249.5	2.59166e+06	18191.4	2.45303e+06	11301.5	2.61913e+06	18015.7	2903542	26924.9	41.0744	1.9196e+06	5791.13	2.12867e+06	6012.81
41.1633	2.76121e+06	22854.7	2593671	17208.8	2.54066e+06	18354.5	2586925	16260.9	2.58953e+06	18491.9	2.45151e+06	11662.3	2617287	17887.7	2.90189e+06	26804.6	41.1687	1.9199e+06	5868.74	2129823	6599.93
41.2575	2.75826e+06	23161.3	2.59047e+06	17375.5	2.53753e+06	18638.6	2.58588e+06	16189.8	2.58859e+06	18853.7	2.4508e+06	11884	2.61635e+06	17792.7	2.89802e+06	26653.4	41.263	1.92177e+06	6283.89	2.13224e+06	7771.12
41.3516	2.75603e+06	23358.1	2.58715e+06	17460.7	2.53511e+06	18580.4	2.58384e+06	16051.8	2.58711e+06	19163.2	2.44797e+06	11876.4	2.61417e+06	17807.5	2.89518e+06	26531.2	41.3573	1.9208e+06	6963.02	2.13051e+06	9266.63
41.4457	2.75339e+06	23438.7	2.58886e+06	17492.5	2534271	18213.9	2582662	15896.2	2.58376e+06	19329.7	2448622	11625.2	2.61443e+06	17977.6	2.89504e+06	26507.2	41.4517	1.91948e+06	7743.61	2.12774e+06	10773
41.5398	2751668	23483.3	2.5849e+06	17510	2.53353e+06	17701.2	2.58106e+06	15781.9	2.58185e+06	19320.2	2445324	11210	2611166	18308.7	2.89185e+06	26590.5	41.546	1.91788e+06	8448.4	2.12793e+06	12023.2
41.6339	2.75094e+06	23607.5	2.58451e+06	17534.2	2.53086e+06	17264.2	2.57826e+06	15777.6	2.58063e+06	19160.3	2446566	10772.5	2609699	18770.7	2.88953e+06	26736.2	41.6403	1.91651e+06	8979.04	2.12676e+06	12871
41.7281	2.74678e+06	23874.6	2582167	17561.4	2.52964e+06	17083.9	2.57953e+06	15930.4	2.57924e+06	18904.1	2444625	10468.2	2.60676e+06	19302.8	2.88456e+06	26877.8	41.7346	1.91796e+06	9350.41	2.12601e+06	13295.6
41.8222	2.74653e+06	24245.8	2.58074e+06	17578.9	2.52869e+06	17228.5	2575412	16256.8	2.57731e+06	18603.7	2.44406e+06	10422.9	2.60739e+06	19824.5	2.88274e+06	26982.6	41.8289	1916499	9638.71	2.12571e+06	13346.4
41.9163	2.74366e+06	24587.9	2578987	17576.5	2528449	17621.3	2.57557e+06	16720.2	2.57622e+06	18301.1	2.44275e+06	10689.2	2.60477e+06	20242.1	2881841	27069.1	41.9232	1.91496e+06	9880.76	2.12384e+06	13082.9
42.0104	2741425	24742.4	2.57686e+06	17567.7	2.52601e+06	18073.7	2.57312e+06	17249.1	2572274	18044.5	2.44327e+06	11236.3	2.60116e+06	20485	2878204	27190.1	42.0175	1.91564e+06	10022.7	2.12293e+06	12558.5
42.1046	2.7364e+06	24612.8	2576110	17577.4	2.52253e+06	18378	2.57091e+06	17772	2.5716e+06	17902.7	2.44083e+06	11945.1	2.59891e+06	20535.4	2.87561e+06	27388.3	42.1118	1.91381e+06	9950.77	2.12302e+06	11859.2
42.1987	2.73625e+06	24229.3	2.57437e+06	17633.2	2520844	18408	2.56957e+06	18246.6	2.57119e+06	17936	2439750	12633.2	2597954	20448.8	2873353	27675.7	42.2062	1.91171e+06	9583.74	2.12045e+06	11118.9
42.2928	2.73321e+06	23758.2	2.57263e+06	17750.4	2.5193e+06	18169.4	2.56699e+06	18679	2.56992e+06	18161.1	2.43943e+06	13112.6	2.59642e+06	20339.1	2869368	28046.2	42.3005	1.91126e+06	8957.37	2.12191e+06	10504.6
42.3869	2732300	23430.8	2.5691e+06	17907.5	2518068	17782.1	2.56497e+06	19102.9	2.56778e+06	18518.8	2435402	13263.2	2594279	20320.1	2.86718e+06	28481.6	42.3948	1.91166e+06	8220.59	2122056	10148.8
42.481	2729458	23440.8	2.57072e+06	18048.1	2.51676e+06	17378.6	2564942	19540.4	2.56439e+06	18915.3	2.43499e+06	13074.4	2591782	20455.3	2865700	28944.9	42.4891	1.91135e+06	7561.97	2.12079e+06	10088.1
42.5752	2727749	23853.1	2568252	18078.3	2.51647e+06	17026.6	2.56144e+06	19960.9	2.56231e+06	19270.4	2433280	12657.9	2.59066e+06	20732.6	2.86228e+06	29390.4	42.5834	1.91107e+06	7105.1	2.11948e+06	10256.1
42.6693	2.72744e+06	24561.5	2.56364e+06	17906.7	2.51242e+06	16708.1	2559509	20276.1	2.56263e+06	19561.3	2.43392e+06	12191.8	2.58903e+06	21067.1	2.8575e+06	29752.6	42.6777	1.91091e+06	6862.55	2.11976e+06	10529.5
42.7634	2723250	25334.8	2.56395e+06	17508.4	2512173	16385.3	2.557e+06	20364.2	2.55922e+06	19808.9	2.43185e+06	11840.3	2.58641e+06	21352.1	2.8552e+06	29976.4	42.772	1908728	6775.23	2.11941e+06	10797.8
42.8575	2720156	25932	2561352	16963.7	2.50964e+06	16068.7	2556190	20140.4	2.55903e+06	20030.8	2431987	11690.4	2.5831e+06	21510	2.85427e+06	30033.4	42.8663	1.90906e+06	6783.67	2.11694e+06	11013.1
42.9516	2.71718e+06	26231.2	2.56032e+06	16458	2.50902e+06	15866.3	2.55178e+06	19604.6	2.55561e+06	20208.5	2429047	11747.5	2.58206e+06	21542.1	2.84932e+06	29944.2	42.9607	1.90835e+06	6871.01	2.11713e+06	11176.3
43.0458	2.71398e+06	26315.1	2559282	16214	2.50718e+06	15930.9	2.55038e+06	18869.3	2.55292e+06	20301.3	2.42871e+06	11964.2	2.57923e+06	21523.1	2846307	29776.8	43.055	1.90958e+06	7026.91	2.11846e+06	11293.7
43.1399	2.71224e+06	26396.4	2.55861e+06	16380	2.50726e+06	16362.2	2.55023e+06	18137.5	2.55241e+06	20282.6	2.42799e+06	12276.1	2.57832e+06	21574.9	2.84362e+06	29634.9	43.1493	1.90795e+06	7188.2	2.11571e+06	11341.7
43.234	2.71393e+06	26683.3	2.55721e+06	16956	2.50652e+06	17111.9	2.54749e+06	17628.8	2.55022e+06	20169.4	2426753	12635.5	2577134	21793.2	2840888	29635.2	43.2436	1.9082e+06	7225.05	2.11553e+06	11263.1
43.3281	2707488	27229.7	2.55537e+06	17773.3	2.5033e+06	17956.4	2.54769e+06	17509.9	2.54768e+06	20026.1	2.42491e+06	13006.5	2573432	22204	2.84118e+06	29868.3	43.3379	1.90447e+06	7015.33	2113739	11030.2
43.4222	2.70788e+06	27885.2	2.55348e+06	18569.2	2500587	18580.1	2.54447e+06	17826.8	2.54593e+06	19942.2	2.42331e+06	13369.4	2.57131e+06	22750.8	2.83415e+06	30361	43.4322	1.90581e+06	6538.81	2.11396e+06	10678.5
43.5164	2.70169e+06	28384.6	2549156	19116.1	2.49949e+06	18724.4	2.54267e+06	18511.1	2.54471e+06	19987.9	2.42231e+06	13705.5	2570508	23324.4	2.83222e+06	31077.3	43.5265	1.90532e+06	5919.48	2113766	10309.2
43.6105	2.69852e+06	28514	2.54896e+06	19322.4	2495689	18316.9	2.54295e+06	19398	2.54302e+06	20172.9	2422154	13984.7	2567636	23801.7	2830487	31884	43.6208	1.90628e+06	5363.17	2.11355e+06	10021.6
43.7046	2.69738e+06	28239.1	2.5468e+06	19258.9	2.49479e+06	17520.2	2.53891e+06	20296	2.5424e+06	20435.3	2.41948e+06	14160.7	2.56418e+06	24110.3	2.82743e+06	32594.4	43.7151	1.90502e+06	5041.52	2112402	9848.51
43.7987	2.69346e+06	27723.6	2.54504e+06	19106.8	2.49464e+06	16652.2	2535425	21050.9	2538382	20683.5	2.41849e+06	14188.4	2.56195e+06	24259.7	2.82382e+06	33030.1	43.8095	1.9064e+06	5010.54	2113045	9732.99
43.8928	2.6937e+06	27222.3	2.54424e+06	19044.9	2.49345e+06	16032.4	2534752	21583.2	2.53459e+06	20855.1	2.41584e+06	14072	2559666	24346.6	2817021	33099.9	43.9038	1.90343e+06	5212.08	2.11049e+06	9578.01
43.987	2.69089e+06	26942.4	2.54296e+06	19154.1	2492918	15836.2	2.53258e+06	21890.3	2534959	20965.8	2.41559e+06	13895.2	2.55744e+06	24498.4	2.81523e+06	32837.8	43.9981	1904014	5525.9	2.11083e+06	9311.25
44.0811	2.68718e+06	26962.2	2540136	19391.7	2491058	16037.9	2.53007e+06	22006	2.53346e+06	21101.5	2.4131e+06	13814.3	2.55795e+06	24795.8	2.81433e+06	32401	44.0924	1.9049e+06	5830.22	2.11008e+06	8936.76
44.1752	2.68531e+06	27231.1	2.53795e+06	19637.1	2.48831e+06	16460.9	2.52814e+06	21952.2	2.53217e+06	21342.7	2.41401e+06	13980.2	2.55434e+06	25219.8	2811390	31978.7	44.1867	1.90361e+06	6014.72	2110750	8526.69
44.2693	2.68216e+06	27633.8	2.53524e+06	19762.8	2.48678e+06	16886.3	2.52626e+06	21726.8	2.52827e+06	21708.9	2.41364e+06	14453.2	2548195	25667.8	2.80708e+06	31695.8	44.281	1.90257e+06	6008.89	2110666	8194.56
44.3634	2680637	28064.9	2.53496e+06	19701.9	2.48521e+06	17170.7	2.52252e+06	21341.5	2526248	22140.5	2.41051e+06	15150.1	2548193	26028.3	2804355	31562.4	44.3753	1.90142e+06	5808.8	2.10777e+06	8075.74
44.4576	2.67706e+06	28465.8	2.53281e+06	19462.6	2.48394e+06	17271.7	2.52076e+06	20870.4	2525009	22541.9	2.40805e+06	15889.2	2.54638e+06	26246.7	2.80082e+06	31511.9	44.4697	1.90042e+06	5507.65	2108033	8302.26
44.5517	2.67382e+06	28827.1	2.52989e+06	19106.4	2.4824e+06	17231.6	2519814	20471	2.52236e+06	22842.3	2.40639e+06	16483.8	2.54285e+06	26342.4	2.79828e+06	31476	44.564	1.90479e+06	5268.07	2.11206e+06	8949.03
44.6458	2.6724e+06	29170.5	2529014	18730	2.4808e+06	17112.6	2517140	20336.6	2.51999e+06	23023.7	2404861	16823.9	2.54107e+06	26377.2	2795333	31436.9	44.6583	1.90075e+06	5238.37	2108964	9957.83
44.7399	2.66935e+06	29521.9	2.52737e+06	18422.6	2.47937e+06	16964.6	2.51794e+06	20602.7	2.5179e+06	23123.4	2.40432e+06	16904.2	2.53758e+06	26411.2	2.79137e+06	31423.6	44.7526	1.9019e+06	5459.09	2108005	11100.6
44.834	2.66689e+06	29902.6	2.52553e+06	18262.2	2.477e+06	16825.1	2514674	21274.6	2.51514e+06	23199.5	2.40221e+06	16767.8	2.53662e+06	26484.1	2790774	31467.3	44.8469	1.89987e+06	5830.04	2.1042e+06	12040.5
44.9282	2.66263e+06	30314.6	2.52502e+06	18272.8	2.47632e+06	16737	2.51105e+06	22211.7	2.51488e+06	23302.2	2.40002e+06	16473.2	2.53233e+06	26624.6	2786068	31566.9	44.9412	1.90224e+06	6159.34	2.10637e+06	12474.9
45.0223	2.66135e+06	30747.1	2.52249e+06	18427.3	2473635	16741.2	2.5098e+06	23190.5	2.51182e+06	23454.7	2399644	16066.6	2530769	26857.1	2.78326e+06	31687.4	45.0355	1.89912e+06	6261.64	2.10564e+06	12275.4
45.1164	2.6579e+06	31174.1	2.52091e+06	18661.8	2.47523e+06	16850.7	2.50644e+06	24020.6	2.50908e+06	23661.5	2395415	15624.3	2.52904e+06	27187.1	2.77945e+06	31794.7	45.1298	1.89639e+06	6056.19	2.10086e+06	11529.5
45.2105	2.65537e+06	31573	2.51756e+06	18908.3	2.47088e+06	17019.1	2.50456e+06	24556.5	2.50624e+06	23936.6	2.396e+06	15265.1	2.52537e+06	27588.8	2.77669e+06	31881.8	45.2242	1.90074e+06	5612.04	2.10497e+06	10501.1
45.3047	2.65163e+06	31931	2.51704e+06	19122	2470383	17140	2.50142e+06	24774.7	2.50418e+06	24317.2	2.39563e+06	15122	2.52389e+06	27993.2	2.77462e+06	31965.8	45.3185	1.89865e+06	5122.84	2.10348e+06	9527.73
45.3988	2.64789e+06	32257.3	2.51674e+06	19282.5	2467864	17103.6	2.49931e+06	24760.8	2.50485e+06	24847.8	2.39457e+06	15281.4	2519542	28322.1	2.77132e+06	32075.4	45.4128	1.89833e+06	4828.79	2.10194e+06	8917.53
45.4929	2.64633e+06	32592.7	2.51294e+06	19386.9	2466105	16862.5	2.49665e+06	24644.9	2.49935e+06	25542.9	2.39144e+06	15726.3	2515922	28530.9	2.76767e+06	32213.9	45.5071	1.89733e+06	4906.98	2.103e+06	8862.9
45.587	2642766	32973.7	2.51066e+06	19426.8	2463843	16485.5	2.49474e+06	24552	2498418	26364.8	2.39045e+06	16345	2515604	28626.8	2.76439e+06	32357.3	45.6014	1.90106e+06	5383.25	2.10473e+06	9363.99
45.6811	2.64118e+06	33410.8	2.50935e+06	19404.4	2.46456e+06	16129	2.49254e+06	24544.4	2.49432e+06	27223.2	2389140	16991.4	2.51192e+06	28664.6	2.76125e+06	32481.3	45.6957	1896552	6087.3	2.10076e+06	10199.1
45.7753	2.6352e+06	33857.6	2508674	19329	2.46307e+06	15971	2491753	24608.7	2.49284e+06	28030.7	2.38524e+06	17552.6	2510045	28709.9	2.75832e+06	32571.8	45.79	1.89733e+06	6671.97	2.10098e+06	10975
45.8694	2.63406e+06	34241.8	2.50611e+06	19222.8	2461095	16114.5	2.48609e+06	24669.9	2488969	28724.2	2386522	17984.5	2.50565e+06	28802.6	2756118	32627.7	45.8843	1.89663e+06	6732.08	2.10024e+06	11257.6
45.9635	2.62993e+06	34504	2504260	19113.3	2460152	16538.2	2.48463e+06	24657.4	2.48711e+06	29283.3	2382392	18300.3	2504003	28956.4	2751925	32649	45.9787	1.8945e+06	5992.92	2.09832e+06	10768.2
46.0576	2.62588e+06	34652.3	2.50191e+06	19028	2.45777e+06	17108.2	2.48235e+06	24556.4	2484885	29702.7	2.3829e+06	18529.1	2501260	29161.9	2.74854e+06	32628	46.073	1.89179e+06	4493.54	2.09579e+06	9552.36
46.1517	2.62343e+06	34767	2501137	19002.9	2.45645e+06	17628.7	2.48087e+06	24417.1	2.48025e+06	29980.2	2.37906e+06	18681.9	2.49875e+06	29385.1	2746635	32559.7	46.1673	1.89393e+06	2640.47	2096330	8003.69
46.2459	2621130	34954.6	2.49958e+06	19082.1	2455006	17928.1	2.4786e+06	24327.6	2.47776e+06	30116.6	2377348	18751.9	2495804	29567.1	2.74199e+06	32457.8	46.2616	1.89894e+06	1054.56	2.10219e+06	6694.79
46.34	2.61784e+06	35276.6	2496447	19296.9	2451421	17909.6	2475282	24352.2	2.47656e+06	30135.2	2.3769e+06	18727.7	2.49318e+06	29643.4	2.73944e+06	32362.4	46.3559	1.89871e+06	274.615	2099868	6101.96
46.4341	2614120	35709.6	2.49623e+06	19637.8	2.45055e+06	17598.2	2.47349e+06	24500.2	2.47126e+06	30098.2	2.37392e+06	18606.4	2.48808e+06	29580.7	2.73678e+06	32319.5	46.4502	1.89595e+06	497.716	2.09868e+06	6371.37
46.5282	2.61008e+06	36159.2	2.49434e+06	20026.3	2.44966e+06	17123.2	2.47087e+06	24740.5	2.46954e+06	30102.7	2372435	18411.2	2.48703e+06	29418	2.73506e+06	32349	46.5445	1.89619e+06	1518.62	2.09738e+06	7296.25
46.6223	2.6074e+06	36517.4	2491962	20331.2	2.44768e+06	16673.4	2469059	25016.1	2.46735e+06	30239.8	2.37112e+06	18190.4	2.48405e+06	29262.8	2.72899e+06	32430.1	46.6388	1.89721e+06	2885.54	2.09657e+06	8489.69
46.7165	2.60112e+06	36736.5	2.48787e+06	20420.7	2447341	16415.1	2.46484e+06	25273.4	2.46462e+06	30533.8	2.36791e+06	18012	2.48214e+06	29236.3	2.7268e+06	32501.2	46.7332	1.89671e+06	4155.22	2.09897e+06	9599.53
46.8106	2.60074e+06	36851.2	2487837	20235.3	2.44542e+06	16427.9	2.46449e+06	25467.9	2462879	30921	2.36819e+06	17941.2	2.48044e+06	29400.7	2.72563e+06	32484.9	46.8275	1.89218e+06	5068.23	2.09443e+06	10434.6
46.9047	2.59869e+06	36946.1	2.48521e+06	19828.9	2444364	16679.8	2.461e+06	25570.8	2457509	31252.9	2.36693e+06	18009.6	2.47586e+06	29717.7	2719965	32323.1	46.9218	1.89591e+06	5588.29	2.0964e+06	10951.4
46.9988	2.59149e+06	37095.7	2482932	19359.2	2442728	17062.1	2457199	25568.4	2.4537e+06	31390.8	2.36376e+06	18197.1	2472540	30070.2	2717625	32000.5	47.0161	1.89602e+06	5821.57	2.09493e+06	11190.3
47.0929	2590195	37321.7	2484125	19002.9	2.43873e+06	17471.1	2.45704e+06	25462.9	2.45188e+06	31294.6	2.36263e+06	18435.5	2.46973e+06	30334.7	2.71393e+06	31561.2	47.1104	1.89327e+06	5897.71	2.09218e+06	11228.1
47.1871	2587413	37597.8	2.48038e+06	18874.4	2.43873e+06	17860.8	2.45311e+06	25293	2.44912e+06	31050	2.35979e+06	18645.4	2.46764e+06	30441.4	2.71277e+06	31101.6	47.2047	1.89272e+06	5890.76	2.0936e+06	11154.7
47.2812	2580567	37878.7	2.48031e+06	18973.5	2.43811e+06	18261.3	2.45099e+06	25115.3	2447341	30836.1	2.3585e+06	18777.8	2.46518e+06	30390.5	2.70939e+06	30755.1	47.299	1.89464e+06	5796.06	2095315	11046
47.3753	2.58156e+06	38123	2.47596e+06	19214.4	2.4359e+06	18728.9	2448309	25005.4	2.44431e+06	30827.6	2358078	18839.8	2.46185e+06	30231.2	2.70506e+06	30654.6	47.3933	1.89172e+06	5557.73	2.09052e+06	10914.5
47.4694	2.57486e+06	38303.6	2.47489e+06	19492.8	2.43374e+06	19279	2.4469e+06	25014.3	2.44076e+06	31114.2	2.35407e+06	18880.5	2.45702e+06	30029.5	2.70427e+06	30889.6	47.4877	1.89308e+06	5114.63	2.09195e+06	10693.6
47.5635	2571730	38405.6	2.4743e+06	19759.1	2.43225e+06	19850.3	2.44544e+06	25142.4	2.43877e+06	31671.5	2.35415e+06	18956.6	2.45757e+06	29852.9	2.7018e+06	31464.8	47.582	1891682	4436.79	2.0901e+06	10273.4
47.6577	2.569e+06	38428.1	2.47125e+06	20038.7	2430244	20326.8	2.44122e+06	25334.1	2.43501e+06	32394.9	2351190	19104.3	2453173	29747.7	2697530	32280.5	47.6763	1.8916e+06	3551.75	2.09037e+06	9590.71
47.7518	2565511	38398.8	2.46969e+06	20398.3	2.42731e+06	20600.8	2438754	25505.3	2.43236e+06	33139	2.35074e+06	19321.4	2.45194e+06	29729.6	2694033	33135.7	47.7706	1.89116e+06	2561.54	2.08965e+06	8690.36
47.8459	2.55987e+06	38378.3	2.46819e+06	20880.2	2425199	20629	2435993	25601.7	2.42825e+06	33781.2	2.34797e+06	19571	2.44633e+06	29784.1	2.6914e+06	33795.6	47.8649	1.89423e+06	1638.41	2.09029e+06	7754.92
47.94	2.55865e+06	38447.7	2.46717e+06	21465.4	2.42508e+06	20460.8	2.43403e+06	25630.9	2.42575e+06	34232.8	2.34574e+06	19802.4	2.44596e+06	29868.3	2.6876e+06	34070	47.9592	1.89071e+06	987.869	2.08883e+06	7057.7
48.0341	2.55478e+06	38669.5	2.46332e+06	22058.3	2.42061e+06	20212	2.4323e+06	25652.5	2.42134e+06	34473.3	2343641	19972	2.44208e+06	29949.5	2.68124e+06	33907.3	48.0535	1.89278e+06	792.576	2.08851e+06	6872.12
48.1283	2.55221e+06	39038.7	2.46083e+06	22534.7	2.42199e+06	20006.7	2.42938e+06	25737.6	2418696	34531.9	2.34237e+06	20056.8	2.4395e+06	30023.4	2.68116e+06	33426.9	48.1478	1.89593e+06	1149.07	2.09406e+06	7348.93
48.2224	2.54665e+06	39469.8	2458925	22796.2	2.41951e+06	19921.8	2.42685e+06	25911	2.41539e+06	34472	2.34098e+06	20053.3	2.43567e+06	30123.8	2677930	32869.5	48.2421	1.89108e+06	2025.43	2.08855e+06	8417.47
48.3165	2.54255e+06	39813.3	2.4582e+06	22808.6	2.41591e+06	19978.2	2.42374e+06	26150.4	2412967	34353.5	2.33761e+06	19969.8	2.43438e+06	30291.7	2.67607e+06	32487.8	48.3365	1.89438e+06	3259.33	2.08878e+06	9780.26
48.4106	2540513	39930.4	2.45355e+06	22608.1	2.41528e+06	20152.6	2.42235e+06	26393.3	2.40986e+06	34207.4	2.33694e+06	19828.4	2.43155e+06	30540.1	2.67097e+06	32425	48.4308	1.89036e+06	4611.93	2.0838e+06	11027.4
48.5048	2.5352e+06	39761.5	2.45302e+06	22278.2	2.41313e+06	20403.7	2418510	26579.2	2404906	34024.9	2.33405e+06	19678.6	2.42825e+06	30818.2	2.67009e+06	32649.1	48.5251	1.89322e+06	5828.56	2.0896e+06	11806.2
48.5989	2.5306e+06	39361.8	2.45103e+06	21911.3	2.41126e+06	20691	2.41631e+06	26668.4	2.40236e+06	33796	2.33189e+06	19596.8	2.42481e+06	31017	2.66688e+06	32981.8	48.6194	1.88965e+06	6699.86	2.08448e+06	11951.2
48.693	2.52868e+06	38884.2	2.44954e+06	21576.8	2411165	20964	2414087	26652	2.40069e+06	33516.3	2.33181e+06	19659.3	2.42236e+06	30998.8	2660390	33210	48.7137	1.89162e+06	7105	2.08481e+06	11506
48.7871	2.52598e+06	38502	2.44709e+06	21321	2.4064e+06	21158.1	2.41118e+06	26548.8	2.3963e+06	33212.2	2330784	19886.4	2417874	30688.4	2.65815e+06	33195.2	48.808	1.88706e+06	7038.08	2082354	10670.1
48.8812	2.52292e+06	38320.7	2443982	21191.6	2405088	21228.8	2.4083e+06	26389	2.39358e+06	32925.1	2327348	20212.3	2415262	30108.6	2.65519e+06	32946.3	48.9023	1.88823e+06	6604.11	2.08563e+06	9706.66
48.9754	2.51741e+06	38325.7	2443063	21243.9	2.40248e+06	21195.7	2.40691e+06	26219.7	2.39009e+06	32697.8	2.32422e+06	20505	2.4138e+06	29392.9	2654058	32583.7	48.9967	1.89123e+06	5978.86	2.08382e+06	8862.79
49.0695	2514851	38398.7	2.44237e+06	21534	2.40207e+06	21163.5	2.40273e+06	26086	2.38837e+06	32563.7	2.32325e+06	20647.5	2.41135e+06	28737.1	2.65074e+06	32247.2	49.091	1.88936e+06	5316.66	2084422	8293.11
49.1636	2511119	38383.4	2.4388e+06	22082.7	2.39977e+06	21285.5	2401451	26020.4	2.38504e+06	32542.5	2320065	20612.6	2.40798e+06	28315	2.64588e+06	32018.4	49.1853	1.88681e+06	4683.17	2.08194e+06	8029.13
49.2577	2506088	38189.6	2438933	22817.9	2.39835e+06	21689.9	2400305	26032.8	2.38008e+06	32639	2.319e+06	20482.8	2.40714e+06	28215	2.64289e+06	31902.7	49.2796	1.88726e+06	4054.58	2.08295e+06	7996.01
49.3518	2.5042e+06	37826.7	2434345	23580.5	2396787	22403.4	2.39569e+06	26114.1	2.37974e+06	32834.8	2318998	20391.7	2.40231e+06	28423	2641949	31860.6	49.3739	1.88857e+06	3397.83	2.08321e+06	8060.91
49.446	2.49956e+06	37407.3	2432098	24162.3	2.3934e+06	23317	2.39291e+06	26248.7	2.37577e+06	33082.4	2.31577e+06	20431.1	2.40174e+06	28843.4	2.63688e+06	31853.2	49.4682	1.88787e+06	2742.3	2.08182e+06	8088.6
49.5401	2.49796e+06	37069.5	2.42893e+06	24402.2	2391857	24217.5	2.39065e+06	26435.9	2.37267e+06	33303.2	2.3131e+06	20594.3	2.39682e+06	29334.2	2.63535e+06	31868.1	49.5625	1888891	2181.57	2.08139e+06	7961.85
49.6342	2.49468e+06	36916.2	2.4281e+06	24251.4	2388862	24865.2	2.38998e+06	26677.7	2368305	33416	2.31182e+06	20789.3	2.39561e+06	29754.4	2.63117e+06	31911.6	49.6568	1.88753e+06	1811.79	2.08034e+06	7614.75
49.7283	2490227	36965.4	2.42451e+06	23788.4	2.38497e+06	25089.8	2.38704e+06	26965	2.36587e+06	33371.7	2.30995e+06	20905.1	2.39172e+06	29993.4	2.62851e+06	31999	49.7512	1888957	1676.57	2.0819e+06	7065.37
49.8224	2.48595e+06	37157.8	2.42219e+06	23175.2	2382863	24851.1	2382050	27258.5	2361636	33188.5	2.30612e+06	20889.4	2.38831e+06	30012	2624905	32142.8	49.8455	1.889e+06	1767.91	2079536	6474.6
49.9166	2.48373e+06	37394	2.42301e+06	22572.4	2.38268e+06	24258.2	2.38002e+06	27505.9	2360455	32944.1	2.30488e+06	20787.1	2.38498e+06	29853.1	2.62286e+06	32349.6	49.9398	1.88599e+06	2081.15	2080236	6129.72
50.0107	2.48035e+06	37575.9	2.41923e+06	22081.5	2378425	23525.4	2378382	27685.7	2.35663e+06	32723.3	2.30383e+06	20710.5	2.38399e+06	29631.4	2.61951e+06	32603.6	50.0341	1.88779e+06	2649.12	2080487	6357.59
50.1048	2.47649e+06	37618.2	2.41721e+06	21729.1	2.37712e+06	22889.9	2374439	27808.5	2.35436e+06	32558.4	2303432	20763.7	2.38107e+06	29479.3	2616247	32870.8	50.1284	1.89207e+06	3503.17	2.08722e+06	7321.95
50.1989	2.47187e+06	37475.1	2.41394e+06	21502.2	2.37689e+06	22531.8	2.37402e+06	27905.3	2.3507e+06	32394.2	2.30009e+06	20985	2.37814e+06	29487.8	2.61177e+06	33104.5	50.2227	1.88659e+06	4578.37	2.07816e+06	8871.3
50.293	2.46962e+06	37153.7	2.41337e+06	21384.6	2.37513e+06	22514.7	2.37015e+06	27975.3	2347489	32120.6	2.29601e+06	21323.6	2.37576e+06	29656	2.60974e+06	33273.9	50.317	1.88692e+06	5641.45	2.07719e+06	10529.2
50.3872	2.4645e+06	36733.1	2412560	21383.9	2.37047e+06	22790.8	2.36599e+06	27986	2.34385e+06	31649.3	2.29581e+06	21682.9	2.37248e+06	29905.4	2.60659e+06	33375.4	50.4113	1.88507e+06	6345.73	2.07584e+06	11707.1
50.4813	2.4636e+06	36353.7	2.41009e+06	21498.8	2.36891e+06	23242.9	2364536	27896.8	2.34068e+06	30984.5	2.29513e+06	21971.4	2368359	30116.9	2.60358e+06	33430.6	50.5057	1.88501e+06	6390.49	2.07744e+06	12001.1
50.5754	2.45884e+06	36151.5	2.40642e+06	21706.6	2369257	23756.4	2.36137e+06	27699.3	2.33912e+06	30248.4	2.28942e+06	22147.8	2.367e+06	30198.9	2.59984e+06	33463.7	50.6	1.88344e+06	5715.37	2.07682e+06	11389.8
50.6695	2.45827e+06	36185.9	2405650	21954.9	2.36267e+06	24266	2.35938e+06	27438.8	2.33639e+06	29626.9	2.28963e+06	22209	2.36383e+06	30110.1	2.59598e+06	33473.3	50.6943	1885923	4572.89	2.07502e+06	10217.4
50.7636	2.45346e+06	36393.2	2402599	22202.7	2.36363e+06	24765.9	2.35715e+06	27183.6	2.33507e+06	29282.6	2286995	22167.6	2361423	29871.2	2.59462e+06	33422.3	50.7886	1.88538e+06	3441.14	2.07414e+06	9017.76
50.8578	2.44883e+06	36620.4	2.40178e+06	22421.1	2.36132e+06	25268.3	2353861	26992.3	2.33174e+06	29276.9	2.28634e+06	22026	2356421	29547.9	2590998	33236.4	50.8829	1.88495e+06	2812.34	2.07644e+06	8283.96
50.9519	2444095	36724.5	2.39916e+06	22605.4	2.35737e+06	25774.1	2.35151e+06	26887.6	2327380	29549.3	2282333	21781	2.35609e+06	29229.5	2586351	32826.3	50.9772	1.88999e+06	2961.76	2.08042e+06	8285.58
51.046	2442373	36665.2	2.39675e+06	22747.4	2.35568e+06	26239.6	2.3488e+06	26871.7	2.32607e+06	29956.7	2.27835e+06	21446.2	2353092	28999.3	2.58376e+06	32150.7	51.0715	1.88365e+06	3823.55	2.07382e+06	8971.35
51.1401	2.43968e+06	36512	2.39479e+06	22820.8	2352824	26596.8	2.34625e+06	26937.8	2.32255e+06	30332.7	2.28056e+06	21071.4	2350313	28894.8	2579815	31262.3	51.1658	1.88432e+06	5024.83	2.07082e+06	10019.3
51.2343	2.43584e+06	36377.9	2.39246e+06	22805.7	2350563	26782.4	2.34367e+06	27077.7	2.32033e+06	30526.6	2277738	20737.5	2.34794e+06	28889.9	2578184	30343	51.2602	1.88252e+06	6086.95	2.07333e+06	11013.9
51.3284	2.43473e+06	36312.2	2.3894e+06	22711.2	2.34679e+06	26765.6	2.34176e+06	27273	2.31589e+06	30442.8	2.27468e+06	20530.5	2344551	28907.6	2.57582e+06	29655.3	51.3545	1.88242e+06	6662.01	2.07347e+06	11675.8
51.4225	2427586	36267	2.38848e+06	22588.4	2.34538e+06	26564.2	2.33879e+06	27476.9	2313700	30052.1	2.27201e+06	20504.1	2.34104e+06	28873.2	2.5737e+06	29388.9	51.4488	1.88313e+06	6697.03	2071304	11979
51.5166	2.42393e+06	36136.1	2.38612e+06	22508	2343387	26229.4	2.33504e+06	27619.7	2.31017e+06	29413	2.27266e+06	20664.4	2.3386e+06	28771.1	2571588	29629	51.5431	1.88182e+06	6412.24	2.07048e+06	12088.9
51.6107	2.42362e+06	35847.5	2386093	22507.1	2340695	25815.7	2.33276e+06	27648.7	2.3082e+06	28673.5	2.26979e+06	20966.8	2336723	28667.2	2.56799e+06	30281.4	51.6374	1.88331e+06	6142.49	2.07144e+06	12189.4
51.7049	2.41855e+06	35415.2	2381779	22571.4	2.33814e+06	25370.5	2330713	27557.3	2.30743e+06	28031.2	2.26763e+06	21325.8	2.33464e+06	28671.2	2563952	31139	51.7317	1.8818e+06	6132.91	2069373	12337.8
51.799	2.41577e+06	34927.5	2.37864e+06	22656.6	2335493	24935.6	2.32712e+06	27404.5	2.30307e+06	27676.5	2.26426e+06	21650.2	2331952	28868.5	2.56058e+06	31942.1	51.826	1.8822e+06	6413.34	2.06867e+06	12431.2
51.8931	2.4134e+06	34491.2	2.37721e+06	22732	2.33408e+06	24557.8	2.32488e+06	27295.1	2.30116e+06	27717.2	2.26253e+06	21870.5	2327744	29260.7	2.5573e+06	32506.1	51.9203	1.88077e+06	6802.51	2.06651e+06	12293.8
51.9872	2.40925e+06	34174.3	2.37656e+06	22813.2	2.33145e+06	24302.9	2.32414e+06	27332.8	2299520	28137	2.26127e+06	21967.7	2.32636e+06	29759.9	2554682	32795.3	52.0146	1.87714e+06	7033.06	2.06681e+06	11805.7
52.0813	2406753	33994.4	2374775	22947.8	2.33009e+06	24229.2	2319196	27573	2.29713e+06	28786.2	2.25935e+06	21974.6	2.32334e+06	30230.2	2.55182e+06	32883.4	52.109	1.87911e+06	6909.54	2.06528e+06	11002.5
52.1755	2.40372e+06	33925.3	2.3705e+06	23175.2	2.32713e+06	24362.2	2.31772e+06	27996.7	2.29222e+06	29423.5	2.25574e+06	21941.6	2317991	30547.2	2.54822e+06	32876.4	52.2033	1.88094e+06	6412.27	2.06752e+06	10082.2
52.2696	2.3997e+06	33924.1	2.36912e+06	23487.5	2.32551e+06	24666	2.31449e+06	28516.1	2.29003e+06	29806.9	2.25517e+06	21906.1	2.31738e+06	30645.4	2.54527e+06	32849.8	52.2976	1878290	5684.96	2.06596e+06	9318.77
52.3637	2.39752e+06	33942.3	2.36687e+06	23831.8	2323136	25029.3	2.31179e+06	28992.8	2284727	29778.8	2.25284e+06	21880.8	2.31323e+06	30540.2	2541784	32815.3	52.3919	1.87737e+06	4953.31	2.06645e+06	8929.98
52.4578	2.39388e+06	33936.8	2.36506e+06	24130.2	2.32009e+06	25315.5	2.30886e+06	29284.6	2.28436e+06	29326.9	2.24993e+06	21851.9	2.31103e+06	30306.3	2.53894e+06	32738.1	52.4862	1.87921e+06	4431.91	2.06477e+06	8985.46
52.5519	2.39104e+06	33873.2	2.36255e+06	24303.7	2.31686e+06	25416.4	2.30486e+06	29294.1	2.28283e+06	28572	2.24856e+06	21811	2308228	30038.5	2.53525e+06	32559.2	52.5805	1.87825e+06	4273.25	2.06421e+06	9397.32
52.6461	2.38674e+06	33742.4	2.35906e+06	24293.9	2314147	25322.2	2.30217e+06	29004.4	2.27836e+06	27709.7	2245560	21774.2	2305345	29812	2.53294e+06	32238.6	52.6748	1879799	4545.34	2.06429e+06	9982.59
52.7402	2.38362e+06	33574.7	2.35708e+06	24094.6	2.31354e+06	25131.7	2299613	28510.2	2.27543e+06	26940.4	2.24442e+06	21784.1	2302352	29665.9	2.52785e+06	31777.8	52.7691	1.87768e+06	5205.74	2.06374e+06	10545
52.8343	2.38192e+06	33428.3	2.3543e+06	23769.6	2.31119e+06	25007.1	2.29749e+06	27984.6	2.27498e+06	26434.5	2.24281e+06	21900.4	2.29973e+06	29596.1	2526930	31231.6	52.8635	1.87681e+06	6092.34	2.06215e+06	10916.3
52.9284	2.37923e+06	33368.2	2.35417e+06	23445	2.30953e+06	25087	2295869	27611.2	2.27202e+06	26299	2.23951e+06	22161.2	2.29738e+06	29570.8	2.52318e+06	30695.6	52.9578	1.87577e+06	6954.82	2.06005e+06	10991.5
53.0225	2.37543e+06	33417.3	2.35148e+06	23263.3	2.30611e+06	25414.7	2.29259e+06	27492.3	2.2707e+06	26561.1	2.23847e+06	22554.9	2.29354e+06	29536	2.52122e+06	30290.7	53.0521	1875694	7539.8	2.06173e+06	10736.5
53.1167	2.37119e+06	33542.1	2349637	23308.7	2.30392e+06	25916.2	2290114	27588.1	2.26725e+06	27141.7	2236092	22997.2	2.29191e+06	29436.8	2.51754e+06	30071.2	53.1464	1.87463e+06	7684.52	2.061e+06	10208.1
53.2108	2.3699e+06	33665.3	2.34681e+06	23571.6	2301048	26447.9	2287467	27736.4	2.26511e+06	27853.1	2.23385e+06	23354.5	2.28865e+06	29231.3	2517031	30039	53.2407	1873950	7375.35	2.05964e+06	9535.38
53.3049	2.36495e+06	33705.4	2.34392e+06	23941.2	2.29939e+06	26856.6	2.28387e+06	27733.4	2.26051e+06	28457.2	2.23012e+06	23489.1	2.28481e+06	28916.6	2510915	30140.7	53.335	1.8731e+06	6738.63	2.06025e+06	8886.48
53.399	2.36288e+06	33606.3	2.34389e+06	24263.8	2.29484e+06	27033.4	2279981	27458.9	2.25799e+06	28749.1	2.22843e+06	23326	2.28322e+06	28535.5	2508928	30303.8	53.4293	1.87551e+06	5972.79	2.05922e+06	8417.96
53.4931	2360372	33346.8	2.3384e+06	24404.2	2.29459e+06	26939.5	2278299	26952.3	2255659	28643.6	2.22522e+06	22903	2.28144e+06	28171.7	2.50632e+06	30487.8	53.5237	1873882	5268.41	2.06032e+06	8236.95
53.5873	2.35546e+06	32939.7	2.33719e+06	24298	2.29008e+06	26596.9	2.27716e+06	26410.6	2.25251e+06	28189.1	2225061	22362.2	2.27725e+06	27909.8	2.50322e+06	30703.8	53.618	1.87275e+06	4737.16	2.05944e+06	8370.75
53.6814	2353577	32436.5	2.3347e+06	23976.1	2.28907e+06	26083.7	2275196	26095.1	2.25176e+06	27530.1	2.2243e+06	21890.6	2.27682e+06	27789.3	2.50231e+06	30981.8	53.7123	1.87361e+06	4404.44	2.05843e+06	8747.19
53.7755	2.35056e+06	31926.1	2.33361e+06	23537.4	2.2854e+06	25523.9	2.27245e+06	26195.8	2.24824e+06	26829.6	2.21963e+06	21631.8	2.27313e+06	27775.7	2.49623e+06	31331.6	53.8066	1.87234e+06	4250.71	2.05728e+06	9206.81
53.8696	2.34784e+06	31527.5	2.33198e+06	23106.3	2.28521e+06	25059.8	2.26886e+06	26739.7	2.2457e+06	26201.5	2.21941e+06	21631.4	2.2699e+06	27771	2.49429e+06	31716.1	53.9009	1.87322e+06	4266.86	2.05779e+06	9553.7
53.9638	2345230	31347.5	2.32841e+06	22784.1	2.28212e+06	24813	2.26807e+06	27574	2.24351e+06	25704.7	2.21671e+06	21835.3	2.26721e+06	27668.8	2491509	32065.5	53.9952	1.87311e+06	4472.84	2.05527e+06	9634.48
54.0579	2.34404e+06	31416.2	2.32646e+06	22625.5	2.28007e+06	24836	2.26255e+06	28434.6	2.2414e+06	25341.2	2213994	22140.7	2.26442e+06	27409.1	2488389	32303.5	54.0895	1.87344e+06	4868.5	2.05607e+06	9411.74
54.152	2339282	31657.9	2326019	22658.5	2.2791e+06	25084	2260285	29062	2.23949e+06	25089.2	2.21198e+06	22447.1	2.26212e+06	27014.7	2.4832e+06	32377.3	54.1838	1.87173e+06	5368.84	2.05653e+06	8979.75
54.2461	2335386	31909.2	2.32128e+06	22895.6	2273968	25431.2	2.25772e+06	29283.9	2.23645e+06	24908.7	2.21054e+06	22685.5	2.26083e+06	26572.7	2482634	32277.8	54.2782	1869837	5798.03	2.05552e+06	8509.62
54.3402	2.3318e+06	32002.3	2321761	23335.6	2.27173e+06	25730.9	2252824	29075.8	2.23406e+06	24749	2.20777e+06	22806	2.25753e+06	26189.4	2.4776e+06	32034.9	54.3725	1.86999e+06	5961.73	2.05566e+06	8162.88
54.4344	2.33037e+06	31845	2.31842e+06	23932.2	2269525	25878.6	2.25295e+06	28546.3	2232128	24573.4	2205161	22772.6	2254346	25944.6	2.47591e+06	31708.2	54.4668	1.87084e+06	5747.72	2.05505e+06	8007.94
54.5285	2.32741e+06	31462.9	2316859	24568.2	2269266	25845.5	2.24916e+06	27876.6	2.2289e+06	24377.3	2.20311e+06	22567.4	2.25332e+06	25871.9	2.47211e+06	31374.8	54.5611	1.87077e+06	5190.23	2.05483e+06	7999.2
54.6226	2.32381e+06	30972.6	2.3126e+06	25066.2	2.26484e+06	25660.8	2246891	27244.4	2.22783e+06	24201.8	2.2007e+06	22213	2.25106e+06	25957.5	2469583	31110.1	54.6554	1.86817e+06	4437.29	2.05305e+06	8016.16
54.7167	2.32234e+06	30512.7	2.30887e+06	25253.6	2.26214e+06	25376.3	2.24461e+06	26756.4	2225592	24118	2198848	21787.3	2.24701e+06	26167.2	2.46634e+06	30974.9	54.7497	1.87181e+06	3665.21	2.05386e+06	7952.23
54.8108	2.31941e+06	30184.6	2.30893e+06	25036.4	2.26072e+06	25046.1	2.24268e+06	26428.5	2222703	24190.5	2197782	21416.9	2245775	26452.3	2.46514e+06	30998.8	54.844	1.86959e+06	3000.43	2.05338e+06	7772.11
54.905	2.31459e+06	30032.8	2.30594e+06	24458.8	2.25879e+06	24718.7	2.23843e+06	26206.9	2221939	24427.5	2.19582e+06	21225	2.242e+06	26759.5	2459533	31158.4	54.9383	1.86954e+06	2490.96	2.05351e+06	7529.58
54.9991	2.31395e+06	30039.2	2.30315e+06	23695.4	2255367	24448.8	2.23568e+06	26028.6	2.21835e+06	24773.1	2.1935e+06	21277.8	2241063	27023.4	2.45828e+06	31391.1	55.0327	1.8702e+06	2128.93	2.05268e+06	7313.56
55.0932	2.31279e+06	30133.9	2.30229e+06	22985.5	2.25529e+06	24286.6	2235159	25863	2.21604e+06	25124	2.19195e+06	21549.1	2237708	27160.7	2.45413e+06	31607.5	55.127	1.87033e+06	1886.49	2.05393e+06	7176.84
55.1873	2307121	30202.2	2.30005e+06	22551.1	2.25186e+06	24259.1	2.23243e+06	25722.8	2.21104e+06	25381.1	2.18824e+06	21938.3	2.23421e+06	27088.4	2.4508e+06	31719.5	55.2213	1.86895e+06	1752.22	2.05173e+06	7097.98
55.2814	2.30327e+06	30112.9	2.29934e+06	22515.7	2.24905e+06	24359.7	2.2289e+06	25625.8	2.21248e+06	25494.5	2.18765e+06	22318.1	2.23097e+06	26754	2.449e+06	31674.1	55.3156	1.87139e+06	1728.29	2.05147e+06	7001.7
55.3756	2.30172e+06	29783.5	2.29659e+06	22859.3	2247510	24557.7	2.22676e+06	25573.4	2.20945e+06	25466.2	2.18342e+06	22585.7	2.2296e+06	26185.1	2.4444e+06	31455.7	55.4099	1.86996e+06	1812.23	2.05048e+06	6836.35
55.4697	2.29932e+06	29228.2	2.2931e+06	23432.1	2.2443e+06	24810.5	2.22536e+06	25530.1	2.206e+06	25322.9	2183688	22695.3	2.22809e+06	25500.6	2.44257e+06	31091.2	55.5042	1.87022e+06	1974.48	2.05326e+06	6637.84
55.5638	2.2973e+06	28558.5	2.29135e+06	24012.8	2245013	25072.8	2.22033e+06	25460.7	2.20382e+06	25080.3	2.17946e+06	22649.4	2.22525e+06	24887.2	2.43879e+06	30627.3	55.5985	1.86842e+06	2159.4	2.0519e+06	6514.83
55.6579	2.29514e+06	27925.2	2.28729e+06	24398.6	2.23823e+06	25292.4	2.21987e+06	25353	2200216	24749.7	2.17889e+06	22467	2223662	24526.5	2437007	30137.8	55.6928	1.87051e+06	2315.06	2.05194e+06	6567.51
55.752	2.29299e+06	27424.6	2287795	24476.6	2238684	25399.5	2.21722e+06	25230.6	2.20003e+06	24356	2176472	22164.8	2.22138e+06	24526.3	2.43441e+06	29651.8	55.7872	1.86929e+06	2414.65	2.05065e+06	6790.41
55.8462	2.28835e+06	27056.9	2.2835e+06	24254.9	2.2354e+06	25323.4	2.2155e+06	25127	2.19817e+06	23961.1	2172639	21765.5	2.21907e+06	24887.3	2.43032e+06	29201.6	55.8815	1.87114e+06	2467.26	2049456	7069.39
55.9403	2.28741e+06	26745.6	2281030	23839.1	2.23231e+06	25007.5	2.21171e+06	25045.7	2.19497e+06	23648.1	2172297	21310	2.21622e+06	25503.5	2427868	28818.6	55.9758	1.86816e+06	2484.05	2.05011e+06	7250.72
56.0344	2.2849e+06	26411.7	2.28065e+06	23381.1	2.23105e+06	24443.2	2.21043e+06	24948.8	2.19209e+06	23482.9	2.1702e+06	20871.6	2.21411e+06	26209.7	2.4264e+06	28551.8	56.0701	1.86869e+06	2462.26	2.05003e+06	7245.26
56.1285	2.2824e+06	26030.5	2.27846e+06	23017.6	2.22876e+06	23681.6	2.20654e+06	24774	2192017	23480.8	2.16965e+06	20527.8	2.21028e+06	26828.4	2.42272e+06	28473	56.1644	1.87047e+06	2374.05	2.05083e+06	7061.71
56.2226	2278715	25643.6	2.27582e+06	22819.4	2226191	22832.7	2.20441e+06	24490.9	2.18921e+06	23596.1	2166368	20322.9	2.2081e+06	27214.1	2.4208e+06	28647	56.2587	1.86926e+06	2190.48	2.04892e+06	6763.47
56.3168	2.27995e+06	25328.6	2.2738e+06	22765.7	2.22511e+06	22045.5	2203597	24127.4	2.18615e+06	23734.3	2.1647e+06	20227.9	2.20568e+06	27278.9	2418358	29090.7	56.353	1.86877e+06	1886.94	2.04805e+06	6405.82
56.4109	2.27636e+06	25132.8	2.27248e+06	22752.8	2223900	21465.6	2.19981e+06	23765.2	2.18395e+06	23794.6	2162391	20159	2.20337e+06	27002.2	2415350	29723.3	56.4473	1.86926e+06	1456.64	2.04952e+06	6017.28
56.505	2273226	25040.3	2.26899e+06	22637.2	2.22149e+06	21195	2199592	23487.6	2.18094e+06	23708	2.16044e+06	20020.7	2.19925e+06	26434.4	2411905	30373.9	56.5416	1.86863e+06	916.302	2.04971e+06	5616.42
56.5991	2.27021e+06	24984	2.26543e+06	22314.6	2.22009e+06	21261	2196390	23335.4	2.17955e+06	23477.3	2.15917e+06	19765.1	2.19837e+06	25676.7	2.40747e+06	30839	56.636	1.87038e+06	324.341	2.04898e+06	5230.77
56.6933	2268320	24911.1	2.26544e+06	21776.2	2.21756e+06	21599.6	2.19275e+06	23269.5	2178570	23167.1	2156282	19412.1	2.19596e+06	24870.8	2.40388e+06	30949.2	56.7303	1.87061e+06	-233.519	2.04847e+06	4877.04
56.7874	2.26641e+06	24816.8	2.26449e+06	21116.4	2.21499e+06	22082.4	2.19222e+06	23215.6	2.17558e+06	22859.2	2.15584e+06	19041.3	2.19453e+06	24153.3	2.40278e+06	30665.7	56.8246	1.87088e+06	-687.767	2.04935e+06	4535.58
56.8815	2265934	24739.8	2260613	20487	2.21357e+06	22553.2	2.18771e+06	23104.9	2.17309e+06	22598.9	2154176	18734.5	2.19203e+06	23616	2399460	30110.1	56.9189	1870263	-1034.39	2.04936e+06	4137.11
56.9756	2.26296e+06	24704.4	2.26088e+06	20019.5	2.21059e+06	22884.8	2.18843e+06	22911.4	2.17188e+06	22373.8	2.15161e+06	18548.3	2.18979e+06	23277.2	2397421	29447.4	57.0132	1.87035e+06	-1330.72	2.04719e+06	3615.02
57.0697	2.25858e+06	24671.4	2.25866e+06	19768.7	2208330	23010.5	2.18436e+06	22651.2	2.16848e+06	22128.6	2150059	18480	2.18685e+06	23083.5	2.39423e+06	28830.2	57.1075	1.87017e+06	-1638.12	2.04916e+06	2977.5
57.1639	2256021	24565.7	2255617	19708.7	2.20597e+06	22941.6	2.18222e+06	22361.6	2.16686e+06	21824	2.1487e+06	18479.7	2.18571e+06	22952.8	2.3916e+06	28343.4	57.2018	1872673	-1951.56	2.0506e+06	2333.51
57.258	2.25545e+06	24334.7	2.25401e+06	19784.8	2.20546e+06	22748.7	2.18112e+06	22074.1	2.16541e+06	21456.7	2147040	18468.9	2182759	22817.8	2387620	28002.8	57.2962	1.87428e+06	-2195.31	2.05104e+06	1871.74
57.3521	2.25437e+06	24000.7	2.2523e+06	19960.3	2.20274e+06	22522.5	2.1785e+06	21798.8	2.16423e+06	21069.9	2144546	18384.6	2.18189e+06	22658.4	2.38711e+06	27788	57.3905	1.87159e+06	-2298.97	2.04921e+06	1770.96
57.4462	2.25055e+06	23657	2.25247e+06	20237.4	2.20035e+06	22327.4	2.17621e+06	21529.2	2.1618e+06	20716.5	2.14256e+06	18215	2178130	22503.1	2.38509e+06	27670.9	57.4848	1.87274e+06	-2282.44	2.05052e+06	2111.09
57.5403	2.24973e+06	23405.4	2.24824e+06	20618	2.19961e+06	22175.9	2.17475e+06	21253.3	2.15925e+06	20437.6	2.14021e+06	18016.3	2.17784e+06	22414.7	2.38079e+06	27615.4	57.5791	1.87246e+06	-2274.43	2.05103e+06	2833.37
57.6345	2.24637e+06	23295.2	2247563	21057.1	2.19599e+06	22037.5	2.17219e+06	20967.2	2157225	20256.1	2.14207e+06	17893.7	2.17412e+06	22454.4	2.37745e+06	27584.8	57.6734	1.87345e+06	-2430.77	2.05022e+06	3749.64
57.7286	2.24548e+06	23301.4	2244922	21446.1	2194030	21884.1	2169969	20694.1	2.15655e+06	20188.7	2.13921e+06	17941.5	2.17447e+06	22648.4	2.37576e+06	27547.5	57.7677	1.87336e+06	-2818.02	2.04921e+06	4604.87
57.8227	2.24316e+06	23359.2	2241911	21645.3	2.19278e+06	21730.9	2168930	20475.7	2.1558e+06	20242.2	2.13627e+06	18187.8	2.17112e+06	22958.2	2.37369e+06	27501.2	57.862	1.87609e+06	-3360.89	2.04855e+06	5138.34
57.9168	2.23954e+06	23404.1	2.23911e+06	21567	2.19047e+06	21646.8	2.16674e+06	20357	2.15202e+06	20397.9	2134514	18574.6	2.16792e+06	23276.7	2.37143e+06	27472.5	57.9563	1.87515e+06	-3888.25	2.04855e+06	5167.96
58.0109	2238678	23405.7	2.2395e+06	21225.8	2.1908e+06	21715.2	2.16535e+06	20352.1	2.14995e+06	20613.4	2.13192e+06	18994.1	2.16614e+06	23470.3	2.36726e+06	27495.9	58.0507	1.87618e+06	-4231.04	2.0492e+06	4652.17
58.1051	2.23607e+06	23373.1	2.23659e+06	20753.3	2.18651e+06	21975	2162516	20418	2.1484e+06	20834.7	2.13251e+06	19349.9	2.16315e+06	23448.4	2.36569e+06	27583	58.145	1.87666e+06	-4307.77	2.04965e+06	3711.17
58.1992	2234497	23329.8	2.23442e+06	20342.9	2.18457e+06	22377.1	2.16013e+06	20461.1	2.14549e+06	21038.3	2.12812e+06	19584.5	2.16059e+06	23227.1	2.36307e+06	27717.2	58.2393	1.87727e+06	-4154.08	2.05006e+06	2582.11
58.2933	2.23324e+06	23282.8	2.23494e+06	20159.1	2.18275e+06	22801.9	2.1586e+06	20379.3	2.14567e+06	21240.1	2128031	19667.9	2.16047e+06	22934.5	2359612	27860.6	58.3336	1.87782e+06	-3896.66	2.0506e+06	1519.68
58.3874	2.22867e+06	23200.6	2.23093e+06	20269.2	2.17984e+06	23114	2155656	20117.3	2142318	21463.2	2.12507e+06	19567.5	2.15803e+06	22746.5	2.35693e+06	27987.3	58.4279	1.87749e+06	-3699.15	2.05133e+06	700.94
58.4815	2.22761e+06	23031.2	2230444	20615.5	2177900	23226.3	2154258	19703.9	2.14236e+06	21690.3	2.12316e+06	19250.5	2.15752e+06	22783.5	2.35503e+06	28091.6	58.5222	1.87762e+06	-3715.29	2.05027e+06	181.241
58.5757	2225155	22745.5	2.2266e+06	21051.8	2.17563e+06	23127.4	2153111	19241.8	2.136e+06	21838.5	2.12022e+06	18709.3	2152517	23035.4	2.35128e+06	28191	58.6165	1.87816e+06	-4029.8	2.05163e+06	-79.6582
58.6698	2.2246e+06	22368.8	2.22505e+06	21412.8	2174852	22863.1	2151948	18845.4	2.13648e+06	21798.9	2.12063e+06	18002.1	2.15082e+06	23366.8	2.35082e+06	28306.8	58.7108	1.88078e+06	-4631.29	2.05225e+06	-151.951
58.7639	2.22098e+06	21977.8	2.22359e+06	21591.9	2.17179e+06	22497.4	2.15087e+06	18582.1	2133511	21502.4	2118171	17255.5	2.14797e+06	23601.5	2.34542e+06	28445.9	58.8052	1.87984e+06	-5410.98	2.05244e+06	-102.803
58.858	2.22093e+06	21658.9	2.22029e+06	21582.5	2.16983e+06	22067.9	2.14532e+06	18436.4	2.132e+06	20976.4	2.11907e+06	16614.5	2.14741e+06	23607.8	2.34388e+06	28601.1	58.8995	1.88203e+06	-6205.92	2053116	0.964844
58.9521	2.21814e+06	21452.5	2.21924e+06	21473.3	2168037	21591.4	2.14591e+06	18336.4	2.13133e+06	20332.8	2.11445e+06	16180.7	2.14306e+06	23359.4	2.34055e+06	28751	58.9938	1.88142e+06	-6864.65	2.05204e+06	67.3271
59.0463	2216344	21336.7	2218128	21387.6	2.16555e+06	21078.6	2144573	18203.8	2129038	19708.1	2114736	15964.8	2.14317e+06	22912.8	2.33882e+06	28870	59.0881	1884922	-7302.96	2.05289e+06	-31.917
59.1404	2.21302e+06	21246.7	2.216e+06	21423.9	2164350	20565.8	2142268	17988.2	2.12641e+06	19210.8	2.1135e+06	15898.6	2139832	22358.6	2.33561e+06	28923.6	59.1824	1.88409e+06	-7526.89	2.05317e+06	-419.725
59.2345	2.21227e+06	21125.5	2213095	21590.8	2.16281e+06	20149.8	2139655	17679.8	2.12574e+06	18893.4	2.11031e+06	15889.7	2138376	21780.6	2.33165e+06	28864.1	59.2767	1.88323e+06	-7609.62	2.05298e+06	-1146.64
59.3286	2209806	20959.5	2.2109e+06	21809.4	2.161e+06	19930.2	2.13926e+06	17293.5	2.12314e+06	18774.7	2.10934e+06	15877.2	2.13535e+06	21245.8	2.32992e+06	28648.8	59.371	1.88684e+06	-7648.72	2.05588e+06	-2145.81
59.4227	2.20972e+06	20785.2	2209385	21953.6	2159625	19957	2.13592e+06	16869.4	2.12234e+06	18853.3	2.1081e+06	15868.7	2.13496e+06	20814.7	2.32603e+06	28262.5	59.4653	1886373	-7719.34	2056141	-3225.03
59.5169	2.20603e+06	20652.8	2.20647e+06	21920.2	2.15785e+06	20195	2.13631e+06	16465	2.12115e+06	19105.5	2.10692e+06	15918.6	2.13262e+06	20559.3	2.3244e+06	27747.6	59.5597	1.88769e+06	-7844.56	2.05488e+06	-4128
59.611	2.20444e+06	20590.8	2.20458e+06	21685.3	2.15575e+06	20500.6	2134509	16153.5	2.11897e+06	19460.6	2.10663e+06	16069.1	2.13085e+06	20533.1	2.32224e+06	27200	59.654	1.88895e+06	-8003.19	2.05893e+06	-4603.95
59.7051	2.20361e+06	20585.1	2.20298e+06	21323.8	2.1524e+06	20677.5	2.13197e+06	15997.6	2.11541e+06	19791.3	2104262	16294.9	2.13021e+06	20740.8	2320034	26729.8	59.7483	1888674	-8157.33	2.06043e+06	-4499.69
59.7992	2200610	20596.8	2.20128e+06	20981.2	2.15e+06	20566.9	2131806	16024.2	2.11388e+06	19951.6	2.10074e+06	16493.8	2.12637e+06	21109.6	2.31678e+06	26412.1	59.8426	1.89128e+06	-8271.45	2.05891e+06	-3826.51
59.8934	2.19833e+06	20587.3	2.19957e+06	20817.2	2.14913e+06	20127.8	2129470	16206.7	2.11239e+06	19841	2.09852e+06	16537.8	2.12389e+06	21493	2.31454e+06	26257.3	59.9369	1.89005e+06	-8314.04	2.05835e+06	-2797.02
59.9875	2.19745e+06	20540.4	2198808	20924.9	2.14808e+06	19475.3	2.1271e+06	16473.8	2.10993e+06	19457.3	2.10071e+06	16353.2	2.12306e+06	21728.8	2.31142e+06	26214.3	60.0312	1893704	-8254.55	2.05861e+06	-1764.74
60.0816	2195085	20466.4	2.19529e+06	21279.9	2146349	18828.4	2.1262e+06	16733.4	2.10978e+06	18899.2	2.09582e+06	15976.9	2.1191e+06	21704.2	2310396	26209.6	60.1255	1.89282e+06	-8078.1	2.05894e+06	-1093.18
60.1757	2.19427e+06	20377.9	2.19348e+06	21739	2.14534e+06	18411.6	2.12386e+06	16893.9	2106630	18312.3	2.09619e+06	15532.4	2.11796e+06	21409.3	2.30611e+06	26185.9	60.2198	1.89511e+06	-7823.73	2.05981e+06	-990.651
60.2698	2191361	20273	2.19081e+06	22097.3	2.14387e+06	18355	2.12328e+06	16884.8	2.10745e+06	17823.1	2.09498e+06	15164.7	2.11721e+06	20945.3	2.30404e+06	26128.9	60.3141	1.89392e+06	-7602.3	2.06028e+06	-1434.93
60.364	2.18937e+06	20125.8	2.18799e+06	22173.3	2.1412e+06	18654.5	2.11967e+06	16658.8	2.10362e+06	17487.9	2.0939e+06	14960.3	2113819	20470.8	2301895	26065.6	60.4085	1.89425e+06	-7569.65	2.06252e+06	-2215.23
60.4581	2.18745e+06	19905.7	2.18644e+06	21887.8	2.13928e+06	19195.4	2.11943e+06	16209.2	2103044	17293.9	2092334	14914.2	2.1142e+06	20138.5	2.30029e+06	26048.2	60.5028	1.89606e+06	-7828.22	2.06265e+06	-3062.4
60.5522	2.18712e+06	19608.8	2186041	21294.6	2137928	19809.3	2.11741e+06	15572.4	2.10038e+06	17190.2	2.08922e+06	14950.3	2.11135e+06	20020.4	2.29677e+06	26109	60.5971	1.89744e+06	-8350.47	2.06121e+06	-3766.78
60.6463	2.18378e+06	19266.5	2.18199e+06	20550.8	2.1365e+06	20327.6	2.11588e+06	14842.5	2.10007e+06	17133.7	2.0887e+06	14982.9	2109819	20086.9	2.29602e+06	26234.1	60.6914	1.89945e+06	-8960.36	2.0633e+06	-4217.51
60.7404	2182659	18943.5	2181783	19854.9	2133162	20615.4	2115805	14148.6	2.09842e+06	17107.8	2.08794e+06	14972	2.10617e+06	20222.3	2.29019e+06	26365.4	60.7857	1901870	-9440.04	2.06716e+06	-4385.21
60.8346	2.18211e+06	18705	2181064	19363.1	2.13105e+06	20591.2	2.11384e+06	13613.9	2.09673e+06	17116	2.08616e+06	14943.1	2.10589e+06	20291.4	2.28937e+06	26435.5	60.88	1.90043e+06	-9673.09	2.06558e+06	-4298.57
60.9287	2.18021e+06	18586.4	2.17831e+06	19139.8	2129927	20240	2.11306e+06	13313.1	2.09441e+06	17169.6	2.08465e+06	14957.9	2.10202e+06	20207.5	2.28685e+06	26412.3	60.9743	1.8998e+06	-9722.47	2.06431e+06	-4064.65
61.0228	2.17702e+06	18584.9	2.17725e+06	19146.4	2127409	19632.7	2.11241e+06	13234	2.09313e+06	17278.1	2.08424e+06	15054.3	2102526	19958.3	2284020	26326.2	61.0686	1.90363e+06	-9780.02	2.06648e+06	-3865.1
61.1169	2.1758e+06	18668.2	2.17297e+06	19282.1	2.12671e+06	18916	2109288	13301.2	2.0916e+06	17458.3	2.08193e+06	15206.2	2099785	19594.6	2.28265e+06	26242.6	61.163	1.90314e+06	-10032.3	2.06598e+06	-3916.04
61.211	2175130	18793	2.17199e+06	19444.4	2.12555e+06	18272.4	2.1067e+06	13422.8	2.09024e+06	17729.3	2.0795e+06	15328.3	2.09689e+06	19193.2	2278915	26209.5	61.2573	1.90615e+06	-10537.9	2.06912e+06	-4367.22
61.3052	2.17269e+06	18909	2.17221e+06	19575.9	2.12308e+06	17856.9	2108564	13555.3	2.08914e+06	18097.8	2.07859e+06	15320.5	2.09713e+06	18809.6	2.27636e+06	26220.2	61.3516	1.90642e+06	-11226.9	2.06638e+06	-5213.69
61.3993	2.17083e+06	18960.5	2169413	19670.8	2.12283e+06	17736.5	2.1059e+06	13715.7	2.08526e+06	18535.4	2.07639e+06	15126	2.09498e+06	18466.8	2.27455e+06	26209.8	61.4459	1.90765e+06	-11974.9	2.0702e+06	-6280.12
61.4934	2.16836e+06	18885.7	2.16636e+06	19742.1	2.12089e+06	17870.6	2.10454e+06	13945.3	2085056	18970.6	2.0762e+06	14759.9	2.09107e+06	18167.2	2271143	26106.6	61.5402	1.90947e+06	-12690.6	2.07273e+06	-7291.14
61.5875	2.16776e+06	18637.9	2.1648e+06	19796.1	2.11694e+06	18130.6	2.10343e+06	14242.9	2082289	19309.5	2075105	14287	2.09152e+06	17911.5	2.26726e+06	25887.7	61.6345	1.91104e+06	-13355.1	2.07228e+06	-7994.55
61.6816	2.16368e+06	18218.1	2.16245e+06	19831.4	2.11681e+06	18355	2.10112e+06	14530.3	2.08013e+06	19474.8	2.07394e+06	13789.6	2.09052e+06	17703.9	2.26619e+06	25622.8	61.7288	1.91185e+06	-13991.1	2.07444e+06	-8272.68
61.7758	2.16474e+06	17697.1	2.16283e+06	19845.2	2.11502e+06	18405.8	2.09946e+06	14676.6	2.07908e+06	19431.7	2.0707e+06	13329.9	2.08799e+06	17538.9	2266370	25448.5	61.8232	1.91457e+06	-14631.2	2.07395e+06	-8201.92
61.8699	2.16429e+06	17187.1	2.15985e+06	19828.7	2.11403e+06	18204.4	2.0963e+06	14574.4	2.07649e+06	19200.4	2.07042e+06	12953.2	2.08563e+06	17390.3	2.26232e+06	25484.9	61.9175	1.91633e+06	-15289.9	2.07422e+06	-7993.72
61.964	2160505	16786.1	2.15794e+06	19746.8	2110099	17743.9	2.09766e+06	14200.2	2.0757e+06	18837.1	2.07061e+06	12699.2	2084912	17210.9	2.25948e+06	25744.7	62.0118	1.91632e+06	-15963.6	2.07615e+06	-7878.17
62.0581	2.16056e+06	16519.9	2.15529e+06	19532.4	2.10946e+06	17080.8	2096217	13627.4	2073582	18405.6	2.07038e+06	12594.3	2.08271e+06	16964.9	2.2568e+06	26103.7	62.1061	1919294	-16620.7	2.0785e+06	-7980.85
62.1522	2.15754e+06	16339.5	2.15252e+06	19117.8	2.1095e+06	16309.1	2.09441e+06	12977.6	2.07236e+06	17947.2	2.06743e+06	12618.1	2.08042e+06	16657.4	2.2526e+06	26352.2	62.2004	1921838	-17199.3	2.07809e+06	-8297.87
62.2464	2156564	16159.3	2.15311e+06	18486.4	2.10825e+06	15539.8	2.09282e+06	12354.2	2.07059e+06	17459.4	2.06527e+06	12687.4	2.08185e+06	16337.9	2.25079e+06	26314.3	62.2947	1.92409e+06	-17620.9	2.08038e+06	-8754.52
62.3405	2.1546e+06	15917.6	2.15125e+06	17699.8	2106245	14844.2	2.09201e+06	11807.2	2.06893e+06	16909	2.06423e+06	12675.5	2.07859e+06	16068.7	2.24965e+06	25929.3	62.389	1.92459e+06	-17832.3	2.08104e+06	-9304.86
62.4346	2.15634e+06	15603.1	2.14983e+06	16878	2.10479e+06	14236.3	2.09093e+06	11337.5	2.06695e+06	16265.9	2.06423e+06	12468.2	2.07769e+06	15869.9	2246991	25270.1	62.4833	1.92717e+06	-17862.7	2.08154e+06	-9975.32
62.5287	2.15147e+06	15240.1	2.14804e+06	16139.8	2.10385e+06	13673.3	2.09121e+06	10935.4	2065536	15537.6	2.06328e+06	12017.1	2075623	15700	2244219	24488.2	62.5777	1.92808e+06	-17831.7	2.08208e+06	-10819.1
62.6229	2.1516e+06	14847.6	2.14709e+06	15564.6	2.10197e+06	13104.6	2.08779e+06	10599.9	2.06551e+06	14792.6	2.06067e+06	11356.2	2.07345e+06	15490.2	2.24137e+06	23731.5	62.672	1.93042e+06	-17921.6	2.0865e+06	-11835.5
62.717	2149692	14430.9	2.14469e+06	15183.3	2.10196e+06	12523.1	2086912	10348.4	2.06397e+06	14139.3	2.06063e+06	10584.7	2072211	15201.1	2.24185e+06	23097.2	62.7663	1.93098e+06	-18295.9	2.08694e+06	-12932.4
62.8111	2.14936e+06	13987.5	2.14494e+06	14998.3	2.10116e+06	11989.3	2.08963e+06	10191.4	2063251	13674	2.05921e+06	9835.41	2.07267e+06	14869.2	2.23823e+06	22624.2	62.8606	1933593	-19026.3	2.08938e+06	-13961
62.9052	2.14726e+06	13532.3	2.14335e+06	14989.5	2098406	11594.7	2.08585e+06	10108.7	2.06177e+06	13421.1	2060660	9241.03	2069876	14586	2.23541e+06	22308.2	62.9549	1.93708e+06	-20067.5	2.08948e+06	-14808.3
62.9993	2.14703e+06	13096.8	2.14184e+06	15085.6	2.10184e+06	11406.3	2.084e+06	10031.2	2.06074e+06	13316.6	2.05963e+06	8897.38	2.07103e+06	14434	2233502	22127.9	63.0492	1.93898e+06	-21290.9	2.09337e+06	-15458.8
63.0935	2.14676e+06	12710.5	2141134	15158.4	2.09723e+06	11408.4	2.08339e+06	9861.59	2.05783e+06	13240.6	2.05653e+06	8829.21	2.06732e+06	14412	2.23357e+06	22054.2	63.1435	1.94098e+06	-22549.4	2.09324e+06	-16004.2
63.1876	2.14369e+06	12380.4	2.13678e+06	15047.5	2.09552e+06	11498.3	2.08302e+06	9520.48	2.05777e+06	13086.6	2.0575e+06	8972.38	2.06598e+06	14427.1	2230147	22055.5	63.2378	1.94338e+06	-23750.3	2.09678e+06	-16591.8
63.2817	2.14343e+06	12092.5	2135761	14649	2.09615e+06	11533.4	2.08205e+06	8992.84	2.05615e+06	12817.3	2.05637e+06	9197.61	2.06452e+06	14342	2.22662e+06	22089.7	63.3322	1.94699e+06	-24877.5	2.09641e+06	-17349.5
63.3758	2.14238e+06	11833	2.13536e+06	13986.2	2.09405e+06	11397.2	2080380	8336.18	2.05623e+06	12470.5	2.0546e+06	9365.06	2062890	14063.7	2.22567e+06	22106.2	63.4265	1.949e+06	-25974.9	2.09985e+06	-18332
63.4699	2.14139e+06	11601.9	2.13627e+06	13229.8	2.09334e+06	11050.2	2.08119e+06	7652.38	2.05489e+06	12115.8	2.05348e+06	9368.74	2.06287e+06	13597.1	2.22426e+06	22054.2	63.5208	1.9528e+06	-27108.9	2.10336e+06	-19494.6
63.5641	2.14164e+06	11410.3	2.13519e+06	12603.8	2.09285e+06	10537.7	2.08051e+06	7033.39	2053552	11787.9	2.05266e+06	9175.08	2.06238e+06	13047.4	2221280	21898.6	63.6151	1.95335e+06	-28315.6	2.10446e+06	-20707.8
63.6582	2.1393e+06	11254.2	2.13241e+06	12266.4	2.09145e+06	9951.45	2.07878e+06	6518.77	2.05237e+06	11455	2.05284e+06	8810.68	2.05896e+06	12568	2.21864e+06	21625.2	63.7094	1.95764e+06	-29574.2	2.10714e+06	-21817.7
63.7523	2.13838e+06	11095.6	2132546	12215.9	2.09179e+06	9378.33	2.07868e+06	6091.14	2050510	11036.4	2.05284e+06	8337.65	2.05959e+06	12300.7	2.21697e+06	21259.3	63.8037	1.96406e+06	-30802.1	2.11085e+06	-22711.8
63.8464	2.13685e+06	10874.9	2.12909e+06	12296.1	2.09059e+06	8870.57	2.07773e+06	5694.87	2.05005e+06	10456	2.04885e+06	7819.14	2.0586e+06	12319	2.21536e+06	20862.7	63.898	1965402	-31909.1	2.11264e+06	-23365.2
63.9405	2136738	10542.5	2.13052e+06	12284.9	2.08819e+06	8441.37	2.07737e+06	5266.53	2.05002e+06	9690.3	2.05077e+06	7303.22	2.05873e+06	12602.4	2.21382e+06	20522.4	63.9923	1967504	-32863.2	2.11373e+06	-23847.8
64.0347	2.1356e+06	10092.6	2.12684e+06	11994.3	2.08952e+06	8071.24	2.07732e+06	4755.15	2.04819e+06	8781.79	2050494	6821.96	2.05555e+06	13029.7	2212034	20316.2	64.0867	1.97088e+06	-33723.9	2.11786e+06	-24286.8
64.1288	2.13471e+06	9562.09	2127210	11348.9	2.0901e+06	7724.83	2.07682e+06	4130.07	2.04895e+06	7814.16	2.0486e+06	6392.54	2.05291e+06	13413	2.2098e+06	20276	64.181	1.97445e+06	-34602.5	2.12003e+06	-24811.6
64.2229	2.13519e+06	9004.9	2.12529e+06	10399	2.08534e+06	7351.06	2.07502e+06	3392.12	2.04726e+06	6885.35	2.04896e+06	6019.77	2.05223e+06	13568.7	2207196	20364.7	64.2753	1.98007e+06	-35564.4	2.12243e+06	-25508.6
64.317	2.13188e+06	8454.39	2125140	9297.26	2.08742e+06	6890.46	2.07504e+06	2581.63	2.04689e+06	6073.98	2.04788e+06	5683.29	2.05171e+06	13395.1	2.20593e+06	20483.6	64.3696	1.9837e+06	-36579.8	2.12517e+06	-26396.5
64.4111	2.13434e+06	7898.66	2.12564e+06	8246.41	2.08686e+06	6275.44	2076334	1778.46	2.04807e+06	5432.96	2.04778e+06	5339.12	2.05048e+06	12911.9	2203715	20510.9	64.4639	1.98598e+06	-37560	2.1288e+06	-27424.9
64.5053	2131752	7283.54	2.12565e+06	7417.26	2.08594e+06	5458.33	2.07697e+06	1071.31	2.04649e+06	4977.73	2.04722e+06	4931.1	2.04909e+06	12227.9	2.20051e+06	20347	64.5582	1.99084e+06	-38455.5	2.13147e+06	-28507.2
64.5994	2.13177e+06	6543.73	2.12405e+06	6883.33	2.08498e+06	4436.96	2.07625e+06	503.83	2.04642e+06	4683.78	2.04624e+06	4404.36	2.04959e+06	11477.8	2.20016e+06	19946	64.6525	1.99438e+06	-39324.7	2.13569e+06	-29562.3
64.6935	2.13022e+06	5640.29	2.12283e+06	6589.63	2084005	3271.83	2.07453e+06	35.8262	2.04614e+06	4483.26	2.04612e+06	3728.03	2.04642e+06	10769.4	2.19674e+06	19332.3	64.7468	1.99725e+06	-40309.5	2.13774e+06	-30561.8
64.7876	2.13008e+06	4606.6	2.12347e+06	6380.35	2.0873e+06	2089.56	2.07536e+06	-436.822	2.04455e+06	4289	2.04665e+06	2906.37	2.04597e+06	10163.8	2197018	18589.5	64.8411	2.00329e+06	-41552.2	2.14104e+06	-31560
64.8817	2.13194e+06	3555.52	2.12089e+06	6076.4	2.08493e+06	1045.54	2.07512e+06	-1021.81	2.04482e+06	4019.52	2.04585e+06	1983.18	2.04752e+06	9691.29	2193810	17833.5	64.9355	2.00666e+06	-43108.9	2.14429e+06	-32669.3
64.9759	2.13117e+06	2638.47	2122035	5549.63	2.08719e+06	268.951	2.07496e+06	-1755.67	2.04582e+06	3623.25	2.04505e+06	1032.78	2.0451e+06	9365.11	2.19423e+06	17165.9	65.0298	2.01099e+06	-44907.2	2.14737e+06	-33987
65.07	2.13164e+06	1984.22	2.12058e+06	4771.69	2.08634e+06	-195.143	2.07704e+06	-2595.43	2043842	3083.1	2.04757e+06	142.271	2.04388e+06	9174.28	2.19145e+06	16645.4	65.1241	2.01811e+06	-46794.8	2.15184e+06	-35523.2
65.1641	2.12987e+06	1632.38	2.12098e+06	3804.91	2.08455e+06	-407.16	2.07647e+06	-3457.92	2.04385e+06	2411.95	2.04643e+06	-623.32	2.0431e+06	9072.17	2.18932e+06	16266.5	65.2184	2.02242e+06	-48615.7	2.15616e+06	-37166.3
65.2582	2.13213e+06	1521.35	2.12144e+06	2758.95	2.08709e+06	-510.986	2.07619e+06	-4286.79	2044058	1640.51	2.04707e+06	-1244.05	2.04412e+06	8969.89	2.18902e+06	15975.1	65.3127	2027306	-50303.2	2.16199e+06	-38751
65.3524	2.12938e+06	1518.96	2.12047e+06	1741.05	2.0865e+06	-688.529	2.07732e+06	-5078.73	2.04478e+06	811.893	2.04655e+06	-1753.31	2.04078e+06	8753.48	2187139	15685.6	65.407	2.03059e+06	-51905.1	2.1639e+06	-40168.2
65.4465	2.13077e+06	1472.21	2121564	809.545	2.08558e+06	-1103.48	2.07713e+06	-5861.38	2.04431e+06	-31.9141	2046397	-2216.98	2040716	8323.02	2.18649e+06	15309.9	65.5013	2.03711e+06	-53532.4	2166671	-41449.8
65.5406	2.13022e+06	1253.9	2.12169e+06	-38.1113	2085308	-1867.64	2.07801e+06	-6651.29	2.04502e+06	-861.402	2.04786e+06	-2697.63	2.04017e+06	7635.04	2.18153e+06	14790.1	65.5956	2.04335e+06	-55254.5	2.17295e+06	-42744.6
65.6347	2.13077e+06	786.318	2.11962e+06	-847.221	2.08651e+06	-3005.44	2.07818e+06	-7425.36	2.04409e+06	-1668.99	2.04756e+06	-3227.47	2.03802e+06	6741.33	2.18395e+06	14116.2	65.69	2.05054e+06	-57026.8	2.17612e+06	-44210.9
65.7288	2128505	56.9395	2122504	-1669.79	2.08629e+06	-4435.23	2.08139e+06	-8140.09	2045490	-2460.74	2.04769e+06	-3805.25	2040101	5776.72	2.18132e+06	13342.8	65.7843	2.05597e+06	-58720.4	2.18412e+06	-45899.9
65.823	2.13054e+06	-887.73	2.12103e+06	-2530.71	2.08851e+06	-5987.21	2080195	-8779.72	2045079	-3243.65	2.04911e+06	-4417.04	2.0407e+06	4902.73	2.18068e+06	12568.6	65.8786	2.06098e+06	-60242.4	2.18505e+06	-47725.3
65.9171	2.1306e+06	-1948.59	2.12251e+06	-3414.59	2089155	-7455.03	2.08134e+06	-9389.66	2046696	-4018.8	2.04951e+06	-5066.98	2.03912e+06	4221.21	2179752	11899.6	65.9729	2.06739e+06	-61628.7	2.19358e+06	-49520.3
66.0112	2.13314e+06	-3023.59	2.12309e+06	-4279.25	2.09065e+06	-8669.08	2.08173e+06	-10070.4	2.04646e+06	-4788.76	2.04844e+06	-5778.74	2.03808e+06	3724.82	2.17806e+06	11404.8	66.0672	2.07215e+06	-63034.1	2196047	-51128.1
66.1053	2131168	-4045.25	2123568	-5084.38	2.09081e+06	-9557.48	2.0822e+06	-10922	2.04714e+06	-5568.07	2.05053e+06	-6586.51	2.03788e+06	3320.97	2.17882e+06	11083.7	66.1615	2.08025e+06	-64614.8	2.20311e+06	-52455.1
66.1994	2.13156e+06	-5007.1	2123467	-5803.71	2.09213e+06	-10162.4	2.08401e+06	-11986.9	2.04805e+06	-6387.62	2.05157e+06	-7515.03	2.03722e+06	2914.35	2175525	10880.7	66.2558	2.08719e+06	-66404.3	2.20902e+06	-53499.1
66.2936	2132643	-5939.79	2125177	-6437.06	2.09363e+06	-10613.4	2.08591e+06	-13223.8	2048159	-7272.61	2.05123e+06	-8557.18	2.03833e+06	2491.02	2174862	10716.3	66.3502	2.09537e+06	-68292.5	2212928	-54351.7
66.3877	2.13473e+06	-6867.21	2.1256e+06	-6999.57	2.09399e+06	-11075.8	2.08688e+06	-14543.8	2.04921e+06	-8217.15	2.05315e+06	-9675.59	2.03757e+06	2123.85	2174281	10529.9	66.4445	2.10192e+06	-70123.7	2217788	-55196.4
66.4818	2.13464e+06	-7782.18	2.12571e+06	-7528.33	2.0941e+06	-11693.7	2.0885e+06	-15859.8	2.05008e+06	-9166.13	2.05398e+06	-10811.2	2.03899e+06	1907.06	2.17379e+06	10306.9	66.5388	2106986	-71832	2.22322e+06	-56277.4
66.5759	2.13511e+06	-8654.24	2.12778e+06	-8082.65	2.09603e+06	-12546.1	2.08957e+06	-17128.6	2052517	-10035.3	2.05511e+06	-11899.7	2.03924e+06	1860.57	2.1715e+06	10072.4	66.6331	2115538	-73494.8	2229087	-57811.3
66.67	2.13768e+06	-9463.35	2128709	-8742.36	2.09823e+06	-13635.4	2.09234e+06	-18361.4	2.05324e+06	-10759.9	2.05862e+06	-12891.1	2.03588e+06	1890.03	2.17225e+06	9855.43	66.7274	2122729	-75251.3	2234888	-59873
66.7642	2.13736e+06	-10224	2.12624e+06	-9581.16	2.09894e+06	-14890.5	2.09319e+06	-19589.3	2.05444e+06	-11346.9	2.05649e+06	-13761.7	2.03589e+06	1834.01	2.17101e+06	9653.96	66.8217	2.13035e+06	-77170.7	2.24401e+06	-62349.3
66.8583	2.13867e+06	-10973.5	2.13058e+06	-10634.6	2.10106e+06	-16198.2	2.09525e+06	-20831.1	2.05438e+06	-11884	2.05996e+06	-14513.1	2.03659e+06	1562.34	2.16893e+06	9418.36	66.916	2.1413e+06	-79162.9	2.2493e+06	-64981
66.9524	2.13945e+06	-11748	2.13056e+06	-11867.9	2.10184e+06	-17435.1	2.09781e+06	-22069.4	2.05569e+06	-12505.1	2.06173e+06	-15170.6	2.03777e+06	1051.18	2.16762e+06	9068.53	67.0103	2147624	-81031.7	2254198	-67478.5
67.0465	2.142e+06	-12551.8	2133506	-13189.2	2105417	-18504.4	2100380	-23258.6	2.05748e+06	-13317.3	2.06259e+06	-15773.6	2.03745e+06	377.023	2.16832e+06	8539.24	67.1047	2155226	-82625	2.2636e+06	-69633.5
67.1406	2.14237e+06	-13357.3	2.13428e+06	-14501.3	2.10833e+06	-19365.5	2.10213e+06	-24350.9	2.05879e+06	-14345	2.06439e+06	-16385.9	2.03642e+06	-356.48	2.16629e+06	7827.11	67.199	2163190	-83959.5	2.26997e+06	-71366.6
67.2348	2145219	-14121.5	2.13607e+06	-15748	2.10732e+06	-20050.9	2.10597e+06	-25328.8	2.06062e+06	-15524.1	2.0667e+06	-17091.5	2.03829e+06	-1090.33	2.16652e+06	6997.42	67.2933	2.17105e+06	-85230.7	2.27631e+06	-72705.4
67.3289	2.14485e+06	-14808.8	2.13728e+06	-16935.9	2.11059e+06	-20669	2106475	-26218.6	2062797	-16743.8	2066611	-17982.8	2.03641e+06	-1833.51	2.16553e+06	6163.95	67.3876	2177750	-86684.2	2.28291e+06	-73733.7
67.423	2.1472e+06	-15418.3	2.13822e+06	-18099.4	2113055	-21362.6	2.1098e+06	-27077.4	2.06435e+06	-17912.5	2.06886e+06	-19113.5	2.03832e+06	-2621.83	2166245	5435.61	67.4819	2.1908e+06	-88453.4	2.29159e+06	-74567.4
67.5171	2149714	-15991.5	2141604	-19256.9	2.1135e+06	-22253.3	2111703	-27958.6	2.06648e+06	-19007.4	2.07141e+06	-20464.2	2.03795e+06	-3470.48	2.16591e+06	4864.51	67.5762	2.19933e+06	-90466.8	2298523	-75329.8
67.6112	2.15131e+06	-16609.3	2.14538e+06	-20394.9	2.1164e+06	-23388.4	2.11568e+06	-28885	2.06868e+06	-20084.7	2.07409e+06	-21929.3	2.03871e+06	-4343.7	2.16415e+06	4419.36	67.6705	2.20805e+06	-92486.2	2.30384e+06	-76143.6
67.7054	2.15036e+06	-17368.7	2.14471e+06	-21491.5	2.12089e+06	-24719.4	2.11766e+06	-29851.6	2.06903e+06	-21253.1	2.07789e+06	-23356.5	2.0406e+06	-5177.68	2163993	3993.24	67.7648	2.21689e+06	-94236.2	2.31347e+06	-77105
67.7995	2.15385e+06	-18348	2.14792e+06	-22558.3	2.1197e+06	-26134.5	2121502	-30863.3	2.07302e+06	-22610.7	2.07809e+06	-24621.7	2.04042e+06	-5917.85	2.16341e+06	3459.9	67.8592	2.22601e+06	-95527.6	2319076	-78255
67.8936	2.15479e+06	-19549.2	2.14982e+06	-23639.4	2126624	-27502.9	2123759	-31964.7	2.07329e+06	-24187.1	2.08187e+06	-25677	2.04046e+06	-6554.12	2.16411e+06	2730.49	67.9535	2.23848e+06	-96314.3	2.32916e+06	-79574.1
67.9877	2.15854e+06	-20881.8	2.15197e+06	-24782.2	2.12756e+06	-28747.3	2125162	-33247.8	2.07835e+06	-25912	2083253	-26569.2	2.04178e+06	-7118.59	2.16187e+06	1800.67	68.0478	2.24708e+06	-96686.4	2.33728e+06	-80983.4
68.0818	2.16115e+06	-22192.6	2.15546e+06	-25989.5	2.13075e+06	-29878.7	2.13035e+06	-34802.1	2.08047e+06	-27641	2087882	-27397.4	2.04273e+06	-7663.63	2.16492e+06	752.145	68.1421	2254894	-96836	2.34543e+06	-82389.8
68.176	2163597	-23338.2	2.15816e+06	-27218.2	2.13287e+06	-30990.7	2.13294e+06	-36655.7	2.08401e+06	-29220.3	2.08859e+06	-28264	2.04303e+06	-8226.34	2163116	-273.918	68.2364	2265725	-97003	2.354e+06	-83720.8
68.2701	2.16376e+06	-24267.1	2.16168e+06	-28406.3	2.1362e+06	-32206.3	2.13653e+06	-38733.4	2.08703e+06	-30559.4	2.09164e+06	-29235.8	2.04451e+06	-8807.85	2164737	-1136.1	68.3307	2.2741e+06	-97395.2	2.36211e+06	-84938.4
68.3642	2.16823e+06	-25039.6	2.16282e+06	-29533.7	2.13882e+06	-33606.3	2.14152e+06	-40860.1	2.09054e+06	-31679.5	2.09576e+06	-30326.4	2.04544e+06	-9379.56	2.16382e+06	-1737.9	68.425	2.28615e+06	-98108.2	2.36877e+06	-86032.8
68.4583	2.17098e+06	-25795.2	2.16708e+06	-30636.4	2142882	-35172	2146649	-42832.5	2.09179e+06	-32694.3	2.0979e+06	-31501.6	2.04578e+06	-9899.14	2.16538e+06	-2064.4	68.5193	2.29271e+06	-99088.5	2.37817e+06	-86991.9
68.5525	2.17152e+06	-26679.9	2.17014e+06	-31798.4	2.14791e+06	-36800.5	2.15028e+06	-44492.7	2.09531e+06	-33739.1	2101894	-32699.2	2.04822e+06	-10339.2	2.16563e+06	-2197.31	68.6137	2.30476e+06	-100188	2.38752e+06	-87791.9
68.6466	2.17444e+06	-27767.5	2.17203e+06	-33096.7	2151092	-38361.8	2.15496e+06	-45787.8	2.1e+06	-34898	2.10517e+06	-33853.6	2.04974e+06	-10703.8	2.16325e+06	-2287.73	68.708	2313770	-101264	2.39409e+06	-88416.8
68.7407	2177176	-29017.6	2.17581e+06	-34547.7	2154446	-39781.6	2.1575e+06	-46774	2.10331e+06	-36163.2	2.10807e+06	-34921.5	2.04777e+06	-11034.9	2.16545e+06	-2508.78	68.8023	2.32353e+06	-102262	2.4036e+06	-88891.8
68.8348	2.1827e+06	-30275.7	2.18046e+06	-36090.7	2.15794e+06	-41078.8	2.16298e+06	-47567.4	2106868	-37462.5	2.11205e+06	-35900.6	2050158	-11394.5	2.16367e+06	-2980.58	68.8966	2.33304e+06	-103222	2.41066e+06	-89293.7
68.9289	2185050	-31358.4	2.18356e+06	-37608.2	2.16253e+06	-42355	2.1683e+06	-48287.3	2.11041e+06	-38718.2	2115065	-36832.3	2.05364e+06	-11841.3	2.16549e+06	-3723.64	68.9909	2.34395e+06	-104220	2.4182e+06	-89741.8
69.0231	2.18807e+06	-32150.7	2188989	-38990.8	2.16592e+06	-43720.4	2.17164e+06	-49025.9	2115656	-39906.5	2120524	-37792.8	2052436	-12404.2	2.16664e+06	-4653.38	69.0852	2.35503e+06	-105302	2.42952e+06	-90326.8
69.1172	2191636	-32692.2	2.19229e+06	-40200.3	2.17123e+06	-45243.9	2177272	-49861.2	2117917	-41073.2	2121423	-38864.7	2.05342e+06	-13080.6	2167075	-5622.53	69.1795	2.36277e+06	-106458	2.43598e+06	-91056
69.2113	2.19274e+06	-33174.3	2194002	-41289.3	2.1751e+06	-46908.4	2.18132e+06	-50880.5	2.1213e+06	-42302.8	2.12514e+06	-40088.9	2.05586e+06	-13835.4	2.16715e+06	-6493.91	69.2738	2.37522e+06	-107622	2.44577e+06	-91838.9
69.3054	2195455	-33833.9	2.19972e+06	-42362.8	2.18025e+06	-48619.8	2.18541e+06	-52171.3	2.12739e+06	-43662.9	2131161	-41425.3	2.05827e+06	-14615	2.16842e+06	-7186.67	69.3681	2.38542e+06	-108705	2454370	-92539.2
69.3995	2199589	-34813.7	2.2042e+06	-43501.2	2184506	-50237.7	2.18971e+06	-53773.4	2.13184e+06	-45170.4	2135757	-42757.8	2.05882e+06	-15369.8	2168710	-7694.16	69.4625	2.39738e+06	-109626	2.46211e+06	-93057.6
69.4937	2.20394e+06	-36077.5	2.20716e+06	-44710.9	2.19115e+06	-51622.4	2.19658e+06	-55635.6	2.1355e+06	-46780.1	2.14063e+06	-43950.7	2.06013e+06	-16067.9	2.17115e+06	-8060.63	69.5568	2.40596e+06	-110330	2.47287e+06	-93385.6
69.5878	2.20915e+06	-37435.8	2.21417e+06	-45929.9	2.1966e+06	-52694	2.20336e+06	-57602.2	2139499	-48403.5	2144191	-44930	2063373	-16715	2.16936e+06	-8361.34	69.6511	2.41608e+06	-110810	2.47826e+06	-93609.4
69.6819	2.21143e+06	-38654.7	2217925	-47079.7	2.19969e+06	-53474.1	2.20826e+06	-59475.8	2.14593e+06	-49937.3	2.14603e+06	-45728.8	2062528	-17339.6	2.17116e+06	-8670.69	69.7454	2.43015e+06	-111102	2489122	-93873.7
69.776	2.21475e+06	-39576.4	2.22128e+06	-48132	2.20534e+06	-54103.9	2213246	-61095	2.15192e+06	-51298.6	2.15348e+06	-46453.7	2065952	-17970.3	2173227	-9041.49	69.8397	2.43828e+06	-111275	2.49819e+06	-94300.6
69.8701	2.21893e+06	-40174.7	2.22557e+06	-49128.5	2.20926e+06	-54791.6	2.21983e+06	-62391.3	2.15552e+06	-52456.6	2.15571e+06	-47207.7	2.06746e+06	-18612.9	2171373	-9487.66	69.934	2.44739e+06	-111413	2.50493e+06	-94946.8
69.9643	2.22456e+06	-40533.8	2.2327e+06	-50148.1	2.21578e+06	-55735.1	2225669	-63390.9	2.16129e+06	-53449.1	2.16246e+06	-48027.6	2070964	-19255.3	2.17434e+06	-9979.76	70.0283	2458802	-111589	2.51476e+06	-95757.7
70.0584	2.226e+06	-40776.1	2.23646e+06	-51272.2	2.21989e+06	-57037.8	2.23165e+06	-64166.6	2.16455e+06	-54364.4	2.16731e+06	-48879.2	2.07058e+06	-19878	2.17586e+06	-10453.8	70.1227	2.47143e+06	-111847	2.52588e+06	-96586.5
70.1525	2.22947e+06	-40997.8	2.24046e+06	-52535.7	2.22613e+06	-58673.7	2238284	-64805.9	2.17153e+06	-55296	2170496	-49711	2.07353e+06	-20463	2176609	-10851.8	70.217	2.47984e+06	-112177	2534617	-97240.9
70.2466	2.23522e+06	-41233.6	2.24695e+06	-53921.3	2.23321e+06	-60504.4	2.24374e+06	-65387	2.17763e+06	-56292.5	2175902	-50502.1	2.07475e+06	-20991.3	2.17692e+06	-11149.9	70.3113	2.49217e+06	-112514	2.54288e+06	-97577.4
70.3407	2.23914e+06	-41468.2	2.2515e+06	-55354.9	2.23749e+06	-62332.4	2.24896e+06	-65989.5	2.18118e+06	-57339.1	2.18136e+06	-51262.7	2.0791e+06	-21423.3	2177304	-11364	70.4056	2.50328e+06	-112775	2.55047e+06	-97576.6
70.4349	2.2428e+06	-41652.9	2.25849e+06	-56725.1	2.24615e+06	-63970.4	2.25677e+06	-66676.9	2.18883e+06	-58392.9	2.18494e+06	-52006.2	2.08009e+06	-21710.8	2.18051e+06	-11537.6	70.4999	2.51283e+06	-112899	2.55955e+06	-97348.2
70.529	2245819	-41739.4	2.26446e+06	-57917	2250047	-65283.3	2.26182e+06	-67485.8	2195083	-59430.6	2191869	-52715.7	2.08324e+06	-21824.8	2179782	-11700.5	70.5942	2.52399e+06	-112862	2.57064e+06	-97045.7
70.6231	2.24926e+06	-41697.5	2.26825e+06	-58846.9	2258056	-66207.7	2.26709e+06	-68389.4	2.19715e+06	-60464.1	2.19605e+06	-53342	2.08275e+06	-21782.5	2.18122e+06	-11861.4	70.6885	2.53442e+06	-112677	2.57934e+06	-96753.4
70.7172	2.2543e+06	-41499.4	2.27427e+06	-59492.3	2262515	-66745.4	2.27533e+06	-69288.4	2.20443e+06	-61515.8	2.20135e+06	-53827.5	2.086e+06	-21643	2.1836e+06	-12011.2	70.7828	2546764	-112351	2587948	-96447.9
70.8113	2259638	-41128.1	2.28056e+06	-59882.4	2.26971e+06	-66945.4	2.28212e+06	-70025.5	2.21109e+06	-62566.6	2.20595e+06	-54132.9	2.08843e+06	-21474.9	2.18319e+06	-12143.3	70.8772	2.55489e+06	-111862	2594909	-96054.4
70.9055	2260998	-40581.8	2.28643e+06	-60072.7	2.2762e+06	-66889.4	2.28849e+06	-70435.6	2218443	-63534.4	2211554	-54249.5	2090311	-21313.4	2184769	-12269.4	70.9715	2566894	-111155	2604388	-95526.8
70.9996	2.26463e+06	-39887.3	2.29071e+06	-60119.6	2281659	-66688.8	2.29432e+06	-70400.6	2.22339e+06	-64296.1	2.21649e+06	-54186.3	2091557	-21155.5	2.18571e+06	-12407.6	71.0658	2.57718e+06	-110158	2.61313e+06	-94867.6
71.0937	2.26831e+06	-39095.5	2.29721e+06	-60062.8	2.28741e+06	-66467.9	2.30086e+06	-69891.3	2229430	-64750.6	2.2209e+06	-53950.8	2.09484e+06	-20973	2.18699e+06	-12568.2	71.1601	2.58657e+06	-108792	2.62436e+06	-94060.9
71.1878	2.27153e+06	-38252.1	2.30269e+06	-59926	2292652	-66336.3	2.30875e+06	-68969.9	2.23585e+06	-64864	2.22728e+06	-53544.1	2.09579e+06	-20744.5	2.18865e+06	-12736	71.2544	2.59557e+06	-106975	2629860	-93014.9
71.282	2.27711e+06	-37376.1	2.30809e+06	-59731.8	2299741	-66342.2	2.31201e+06	-67767.3	2241713	-64667.1	2.23219e+06	-52967	2.09745e+06	-20462.1	2.18915e+06	-12870.2	71.3487	2607378	-104630	2638622	-91581.7
71.3761	2279785	-36468.9	2.31489e+06	-59510	2.3057e+06	-66445.4	2.31935e+06	-66429	2.24859e+06	-64220.7	2.2354e+06	-52220.9	2.1002e+06	-20126.7	2.19103e+06	-12920.2	71.443	2.61417e+06	-101710	2.64531e+06	-89633.7
71.4702	2.27982e+06	-35526	2318362	-59301.6	2312519	-66529.9	2.32395e+06	-65070.3	2.25223e+06	-63578.9	2.24046e+06	-51314.1	2101690	-19739.5	2.19208e+06	-12846.7	71.5373	2622339	-98232.3	2.65364e+06	-87131.5
71.5643	2283923	-34539.7	2323880	-59135.4	2.31913e+06	-66453.7	2.33079e+06	-63735.6	2260251	-62766	2.24571e+06	-50231	2.10375e+06	-19291.6	2192973	-12627.4	71.6317	2629610	-94285.7	2.66134e+06	-84104.8
71.6584	2.28977e+06	-33469.8	2.32962e+06	-58998.4	2323708	-66110.6	2.33565e+06	-62374.6	2.26578e+06	-61791	2250976	-48932.6	2.10477e+06	-18765.5	2.19447e+06	-12254.1	71.726	2.63825e+06	-90000.2	2667012	-80603.7
71.7526	2.29131e+06	-32237.3	2.33591e+06	-58806.4	2.33026e+06	-65455.3	2340327	-60856.1	2.26978e+06	-60651.5	2.25389e+06	-47367.6	2.10639e+06	-18135.1	2194674	-11726.4	71.8203	2.64578e+06	-85465	2.67369e+06	-76664.2
71.8467	2293606	-30743.8	2.34265e+06	-58413.8	2.33526e+06	-64474.2	2.34787e+06	-59006.3	2.27536e+06	-59331.5	2.25803e+06	-45499.1	2.1086e+06	-17356.9	2195857	-11035.4	71.9146	2.65129e+06	-80681.7	2.67942e+06	-72342.2
71.9408	2296441	-28911.4	2.34599e+06	-57654.9	2342885	-63146.8	2.35198e+06	-56666	2.28141e+06	-57788.4	2.2636e+06	-43337	2.11089e+06	-16379	2.19787e+06	-10166.2	72.0089	2659350	-75563.5	2.68394e+06	-67748.2
72.0349	2.29824e+06	-26710.7	2.3507e+06	-56382.8	2.34745e+06	-61423.6	2356815	-53749.9	2286888	-55946.8	2.26492e+06	-40930.6	2.1111e+06	-15150	2.19873e+06	-9115.11	72.1032	2.66176e+06	-69983.5	2.68773e+06	-63031.5
72.129	2300185	-24157.5	2.35861e+06	-54516	2.35281e+06	-59239	2359498	-50282.6	2291259	-53721.4	2.26806e+06	-38344.5	2.11194e+06	-13639.3	2196266	-7897.65	72.1975	2.66923e+06	-63848.3	2.69359e+06	-58289.6
72.2232	2303382	-21301.1	2361770	-52045.8	2357940	-56552	2365161	-46393.9	2297104	-51051.5	2.27213e+06	-35624.3	2113699	-11840.6	2.19899e+06	-6548.79	72.2918	2.67177e+06	-57125.2	2.69791e+06	-53466.1
72.3173	2.3044e+06	-18210.1	2.36621e+06	-49055.4	2.36222e+06	-53380	2367124	-42271	2.29814e+06	-47935.2	2275195	-32769	2.1146e+06	-9772.65	2.19974e+06	-5096.23	72.3862	2.67464e+06	-49868.4	2.70378e+06	-48325.9
72.4114	2303165	-14978.4	2.37027e+06	-45697.8	2.36637e+06	-49796	2.36911e+06	-38090	2.30407e+06	-44427.3	2.27728e+06	-29747.4	2.11426e+06	-7474.98	2.19872e+06	-3542.75	72.4805	2677175	-42209.9	2.70466e+06	-42554.1
72.5055	2.30415e+06	-11697.6	2.37073e+06	-42154.3	2.37107e+06	-45910.2	2371875	-33936.3	2.30803e+06	-40611.8	2278538	-26508.1	2.11522e+06	-5006.1	2.19792e+06	-1849.28	72.5748	2.67786e+06	-34342.8	2.70625e+06	-35957.2
72.5996	2.30569e+06	-8426.51	2.37571e+06	-38543.1	2.37257e+06	-41829.9	2374840	-29779.7	2.30892e+06	-36570.3	2.28109e+06	-23009.3	2.11405e+06	-2442.83	2.1992e+06	45.9922	72.6691	2.68005e+06	-26489.5	2.70704e+06	-28596.4
72.6938	2.30637e+06	-5150.15	2.3792e+06	-34860.9	2.37489e+06	-37608	2.3772e+06	-25484.9	2.31166e+06	-32365.8	2.28231e+06	-19223.6	2113878	142.309	2199895	2199.95	72.7634	2.67608e+06	-18823.3	2.70633e+06	-20801.5
72.7879	2.30487e+06	-1798.16	2.38213e+06	-30978.2	2.37922e+06	-33217.4	2.37803e+06	-20896.1	2315214	-28038.3	2283219	-15147.9	2.11321e+06	2698.44	2196888	4633.23	72.8577	2.68115e+06	-11400	2.70654e+06	-12991.6
72.882	2.30533e+06	1719.3	2.38409e+06	-26735	2.38215e+06	-28561.3	2.38008e+06	-15932.6	2.31621e+06	-23613.3	2.28473e+06	-10812.8	2.11306e+06	5220.29	2.19621e+06	7308.72	72.952	2679900	-4122.51	2.70826e+06	-5466.45
72.9761	2303676	5453.55	2.386e+06	-22063.3	2.38216e+06	-23526.3	2.3775e+06	-10646.7	2315024	-19100.7	2.28299e+06	-6290.39	2.1114e+06	7739.54	2.19487e+06	10145	73.0463	2.67598e+06	3183.37	2.70541e+06	1721.15
73.0702	2.30235e+06	9396.32	2.38541e+06	-17051.3	2.38445e+06	-18070	2378314	-5218.41	2.31852e+06	-14496.5	2281884	-1686.43	2.11129e+06	10296.1	2193364	13042.1	73.1407	2.6739e+06	10663.6	2.70425e+06	8733.73
73.1644	2301163	13484.4	2.38411e+06	-11901.7	2.38381e+06	-12276.4	2.37753e+06	127.141	2318998	-9800.31	2.2821e+06	2888.06	2.10836e+06	12910.6	2.19195e+06	15914.7	73.235	2.67096e+06	18249.9	2.70212e+06	15726.9
73.2585	2299362	17615.3	2386040	-6810.54	2383221	-6348.38	2374988	5227.31	2.31836e+06	-5020.83	2.28163e+06	7351.75	2.10736e+06	15570.1	2.18948e+06	18698.5	73.3293	2.66512e+06	25735.9	2.69795e+06	22174.4
73.3526	2.29567e+06	21669.7	2.38482e+06	-1862.27	2381937	-523.316	2.37319e+06	10048	2.31487e+06	-187.004	2.27827e+06	11666.5	2104667	18250.4	2.1855e+06	21359.9	73.4236	2.66278e+06	32940.6	2.69361e+06	28578.5
73.4467	2.29151e+06	25531.1	2386488	2998.8	2381080	5009.67	2.37286e+06	14692.3	2.31778e+06	4661.75	2.2766e+06	15830	2.10231e+06	20941.7	2184109	23888.9	73.5179	2.65604e+06	39616.1	2.68886e+06	34662.2
73.5408	2.29084e+06	29034.9	2.38271e+06	7893.59	2.37979e+06	10187.6	2371281	19324.7	2.31419e+06	9495.44	2274142	19872.5	2.10015e+06	23673.5	2181804	26305.5	73.6122	2.65201e+06	45608	2.68397e+06	40129.7
73.635	2.2864e+06	32227.1	2.38183e+06	12911.4	2.37683e+06	15062.8	2.36703e+06	24091.9	2.31236e+06	14302.9	2.27219e+06	23852.7	2.09842e+06	26502.1	2178082	28653.6	73.7065	2644493	50850.7	2.6797e+06	44811.5
73.7291	2.28226e+06	35135.7	2.37856e+06	18057.1	2.37641e+06	19749.2	2363718	29135.9	2.31117e+06	19075.2	2.26822e+06	27817.1	2.09467e+06	29461.4	2.17538e+06	30991.4	73.8008	2.63836e+06	55335.1	2675397	48741
73.8232	2.27868e+06	37826.6	2376130	23246.4	2373369	24255.4	2357980	34168.8	2.30689e+06	23776.6	2.26459e+06	31812.8	2.08949e+06	32543.3	2.17138e+06	33405.6	73.8951	2.6337e+06	59076.4	2.67085e+06	52127.7
73.9173	2.27486e+06	40384.9	2.37315e+06	28365.8	2.36862e+06	28653.4	2.35563e+06	38985.4	2304558	28328.6	2262354	35837.6	2.08724e+06	35681.6	2166424	35843.3	73.9895	2.62759e+06	62120.2	2.66378e+06	55235.4
74.0114	2270157	42898.7	2.36898e+06	33320.4	2.36391e+06	32941.5	2.35042e+06	43380.8	2.2992e+06	32650.1	2.25809e+06	39801.5	2.08424e+06	38761.4	2165136	38304.8	74.0838	2617641	64551.4	2.65762e+06	58256.8
74.1056	2.2669e+06	45433.4	2.36462e+06	38016.6	2.36153e+06	37064.9	2344944	47213.2	2295928	36665.6	2.25009e+06	43533.7	2.07771e+06	41657.8	2160095	40786.8	74.1781	2.61578e+06	66499.9	2.65285e+06	61227.8
74.1997	2.2607e+06	47991.5	2.35955e+06	42371.4	2357890	40981.4	2.339e+06	50424.3	2.29173e+06	40339.9	2.24534e+06	46831.4	2.07212e+06	44265.9	2153945	43270	74.2724	2.60821e+06	68129.3	2.6448e+06	64054.2
74.2938	2257033	50488.5	2.35408e+06	46309.2	2.35356e+06	44643.7	2.33411e+06	53032.7	2.28797e+06	43670.9	2242359	49546.8	2.06988e+06	46529.4	2.15147e+06	45697.1	74.3667	2600202	69603	2639732	66587.4
74.3879	2.25142e+06	52751.2	2.35119e+06	49770.1	2.34763e+06	47971.4	2329744	55114.1	2.28348e+06	46651.4	2237345	51642.3	2.06432e+06	48447.6	2.14624e+06	47958.7	74.461	2.59418e+06	71053.6	2631506	68699.9
74.4821	2.24302e+06	54575.6	2344751	52720.1	2.33996e+06	50841.4	2.32404e+06	56764	2.27725e+06	49242.6	2230526	53192.9	2059460	50049.9	2.14006e+06	49902.4	74.5553	2.58726e+06	72538.9	2625768	70323.2
74.5762	2.23874e+06	55812.5	2.33706e+06	55152.8	2.3357e+06	53159.5	2.31866e+06	58067.1	2270433	51398.1	2225795	54331.5	2055339	51362.9	2.13592e+06	51380.8	74.6497	2.58053e+06	74026.4	2.61933e+06	71443.5
74.6703	2234577	56445.2	2333285	57102.4	2.33114e+06	54936	2.3121e+06	59071.6	2.26561e+06	53118	2221277	55192	2.04737e+06	52391.1	2.12827e+06	52319	74.744	2.57136e+06	75406.7	2.6117e+06	72084.8
74.7644	2.22993e+06	56608.3	2.32792e+06	58649.6	2.32731e+06	56325.6	2.3063e+06	59800.8	2264143	54488.6	2.21568e+06	55870.6	2.04441e+06	53125.3	2.12517e+06	52782	74.8383	2.56539e+06	76522.9	2605510	72302.9
74.8585	2.22347e+06	56513.2	2322571	59906.2	2.32192e+06	57561.4	2.30145e+06	60289.2	2.2574e+06	55651.4	2.2102e+06	56425.5	2.039e+06	53586.8	2.12098e+06	52991.4	74.9326	2557172	77223.3	2598923	72186.8
74.9527	2219533	56349.6	2.31593e+06	60986	2.3132e+06	58828.1	2295815	60612.9	2.25142e+06	56708.7	2.20489e+06	56889.8	2.03359e+06	53850.8	2.11695e+06	53253.6	75.0269	2.54958e+06	77433	2593737	71868.4
75.0468	2.2141e+06	56209.8	2.31012e+06	61970.3	2311472	60173.5	2291119	60880	2.24526e+06	57659.6	2.19885e+06	57288.6	2.02979e+06	54028.9	2.11122e+06	53832.7	75.1212	2.54427e+06	77190.2	2.5861e+06	71519.8
75.1409	2207213	56084.1	2.30411e+06	62882.6	2302395	61490.4	2284650	61186.1	2.23874e+06	58412.1	2.19377e+06	57651.5	2.02368e+06	54228.5	2.10658e+06	54829.7	75.2155	2.53775e+06	76652.1	2581012	71310.3
75.235	2.20273e+06	55928	2.29827e+06	63710	2296564	62592.2	2.27861e+06	61573.9	2.23398e+06	58873.1	2.19025e+06	58006	2.01882e+06	54506.3	2.09959e+06	56130.8	75.3098	2.52892e+06	76042.8	2.57413e+06	71354.5
75.3291	2198155	55742.5	2.29161e+06	64419.5	2290950	63317.2	2.27274e+06	62012.6	2.22825e+06	59047.1	2.18171e+06	58368.1	2.01361e+06	54854.4	2.09487e+06	57471.6	75.4042	2.52277e+06	75560.6	2.56574e+06	71658.2
75.4233	2.19277e+06	55605	2.28594e+06	64978.3	2.28403e+06	63606	2.26755e+06	62425.8	2224698	59042.7	2.1771e+06	58732.1	2007875	55223.4	2.08694e+06	58560.3	75.4985	2.51712e+06	75319.9	2.55977e+06	72110.9
75.5174	2.18798e+06	55639.3	2279983	65361.1	2.27829e+06	63531.9	2.26123e+06	62719	2217607	59010.2	2.17231e+06	59069.7	2.00239e+06	55555.2	2.08276e+06	59213.9	75.5928	2.50865e+06	75334.5	2554843	72530.7
75.6115	2.18352e+06	55927	2.27207e+06	65561.8	2.27435e+06	63268.3	2.25609e+06	62815.5	2.21269e+06	59039.5	2.16635e+06	59343.5	1.99853e+06	55806.6	2.07717e+06	59418	75.6871	2501930	75537	2545914	72721.4
75.7056	2.17851e+06	56427	2267507	65606.1	2.2675e+06	63009.2	2247990	62679.9	2.20692e+06	59115.4	2159613	59521.3	1.99195e+06	55955.1	2.07176e+06	59305.7	75.7814	2.496e+06	75830.2	2.53953e+06	72547.8
75.7997	2.1719e+06	56957.4	2.26096e+06	65559.2	2.26234e+06	62881.8	2243721	62342.7	2.20023e+06	59142	2155845	59584	1.98721e+06	55988.5	2.06749e+06	59062.6	75.8757	2486590	76108	2.53237e+06	71979.7
75.8939	2.16412e+06	57256.2	2.2559e+06	65502.7	2.25626e+06	62894.4	2.23902e+06	61900.4	2.19567e+06	59022.5	2.14922e+06	59526.9	1.98169e+06	55893.8	2.06137e+06	58831.6	75.97	2.48058e+06	76287.7	2.53011e+06	71110.6
75.988	2.1608e+06	57117.8	2.24991e+06	65501.6	2249945	62936.9	2.23394e+06	61481.2	2190486	58722.7	2.14271e+06	59363.9	1.97653e+06	55669.6	2055174	58663.8	76.0643	2.47367e+06	76347.2	2.52084e+06	70152.5
76.0821	2.1548e+06	56504.9	2.24325e+06	65566.7	2.24291e+06	62859.5	2.22682e+06	61184.5	2.18514e+06	58291.9	2.13963e+06	59122.3	1.97166e+06	55333.1	2.04897e+06	58532.6	76.1587	2467668	76335.1	2.51694e+06	69371.9
76.1762	2150852	55585.2	2.23536e+06	65648.9	2.23832e+06	62562.1	2222886	61031	2.17925e+06	57833.2	2.13243e+06	58833.3	1.96591e+06	54935.3	2.04631e+06	58396	76.253	2.46021e+06	76371.3	2.51045e+06	68996.6
76.2703	2.14734e+06	54647.6	2.2313e+06	65670.6	2.23193e+06	62052.5	2.21592e+06	60953.2	2.17507e+06	57447.4	2.1283e+06	58507.3	1.96205e+06	54557.8	2.03865e+06	58244.5	76.3473	2.45303e+06	76580.8	2.5025e+06	69123.6
76.3645	2142078	53965.7	2.22589e+06	65569.5	2.22761e+06	61439.1	2.20931e+06	60852.2	2.1694e+06	57196.9	2.12212e+06	58130.6	1.95673e+06	54280.3	2.03448e+06	58112.2	76.4416	2445621	77026.8	2.49807e+06	69677.3
76.4586	2.13573e+06	53661.4	2.21745e+06	65327.8	2.22286e+06	60865.5	2.20467e+06	60663.8	2.16455e+06	57084	2.11514e+06	57674.3	1.95176e+06	54159.3	2.02783e+06	58049.3	76.5359	2438017	77655.7	2489336	70431.9
76.5527	2.1313e+06	53683.2	2.21168e+06	64981.8	2.21479e+06	60420.5	2.20068e+06	60386.4	2157612	57070.4	2.11229e+06	57127.2	1.94611e+06	54200.8	2.02401e+06	58087.6	76.6302	2.42986e+06	78310.7	2.48228e+06	71100.1
76.6468	2126570	53854.9	2.20629e+06	64610.8	2.21053e+06	60107.9	2193708	60061.2	2152050	57102.5	2.10537e+06	56534.5	1.94102e+06	54368.1	2.01848e+06	58211.9	76.7245	2.423e+06	78787.9	2.4758e+06	71438.7
76.741	2120282	53993.6	2.20214e+06	64300.5	2204339	59860.9	2.18836e+06	59718.7	2.14984e+06	57144.5	2.10103e+06	55996.5	1.93629e+06	54594.6	2011548	58369.5	76.8188	2.41499e+06	78923.2	2.4709e+06	71338
76.8351	2115098	54005.4	2.19476e+06	64098.7	2.19901e+06	59602.5	2.18255e+06	59345.7	2.14183e+06	57177.3	2.09618e+06	55632.1	1.93095e+06	54807.5	2.00483e+06	58503.8	76.9132	2.40862e+06	78652.8	2.46396e+06	70846.5
76.9292	2110513	53922	2188793	63979.8	2.19387e+06	59296.6	2.17672e+06	58892.8	2.13716e+06	57196.2	2.0921e+06	55521	1.9249e+06	54940.6	2.00219e+06	58590.4	77.0075	2.40029e+06	78034.7	2.45815e+06	70137.2
77.0233	2.1072e+06	53863.7	2.18197e+06	63845	2.18805e+06	58969.3	2.17238e+06	58323.8	2.13118e+06	57199.1	2.08559e+06	55659	1.92093e+06	54942.1	1.99642e+06	58642.5	77.1018	2393830	77220.8	2.45087e+06	69397.7
77.1174	2.10246e+06	53947.2	2176240	63583.4	2.18248e+06	58690.3	2.16773e+06	57644.1	2.12641e+06	57203.7	2079223	55954.8	1.91505e+06	54784.6	1990309	58687.6	77.1961	2.38849e+06	76411.7	2443980	68745.2
77.2115	2.09611e+06	54201.7	2.17025e+06	63144.6	2.1784e+06	58534.4	2.16119e+06	56920	2.12169e+06	57253.4	2.07539e+06	56273.9	1.90941e+06	54474.6	1.98491e+06	58724.2	77.2904	2379885	75794.2	2.4404e+06	68198.9
77.3057	2.09042e+06	54545.1	2.16575e+06	62585.7	2172372	58541.6	2.15557e+06	56262.6	2.11556e+06	57408.2	2.06901e+06	56500.4	1.90494e+06	54061.4	1.97819e+06	58709.5	77.3847	2.37264e+06	75497.7	2432040	67729.5
77.3998	2.08442e+06	54847.5	2.1598e+06	62049.5	2.16705e+06	58691.2	2.15217e+06	55808.1	2.11163e+06	57707.1	2.06465e+06	56578.9	1.90179e+06	53631.4	1.97446e+06	58590.8	77.479	2.36687e+06	75577.5	2.42621e+06	67326.2
77.4939	2.08012e+06	55019.1	2.15495e+06	61687.2	2.16106e+06	58898.8	2.14865e+06	55672	2105355	58127.5	2.05943e+06	56522.1	1.8936e+06	53288.1	1.96746e+06	58356.2	77.5733	2.35952e+06	76024.6	2.4225e+06	67034.9
77.588	2.07639e+06	55070.3	2147437	61585.1	2.1551e+06	59053.2	2.14193e+06	55903.4	2.0995e+06	58571.9	2.05259e+06	56395	1.89177e+06	53115	1.96256e+06	58067.3	77.6677	2.3524e+06	76774.8	2416673	66931.5
77.6822	2.07187e+06	55082.7	2143519	61729.5	2.1494e+06	59066	2.13632e+06	56448	2.09274e+06	58906.4	2.04843e+06	56289.5	1.88645e+06	53141.8	1959319	57832.2	77.762	2.34322e+06	77718.3	2.40689e+06	67064.2
77.7763	2.065e+06	55130.5	2136977	62012.7	2.14535e+06	58907.2	2.13024e+06	57153.9	2.0879e+06	59027	2.04421e+06	56300.7	1.88033e+06	53334.4	1.95342e+06	57745.8	77.8563	2337900	78683.5	2.40243e+06	67397.9
77.8704	2.05983e+06	55216.1	2131374	62291	2.13932e+06	58608.2	2.12557e+06	57825.3	2.08388e+06	58905.8	2.03947e+06	56496.1	1874775	53605.1	1.94583e+06	57838.6	77.9506	2.32727e+06	79459.6	2.3969e+06	67823.5
77.9645	2.0546e+06	55281.7	2.12385e+06	62431.5	2.13426e+06	58233.2	2121136	58284.6	2.07795e+06	58589.8	2.03207e+06	56882.1	1871055	53854	1.94215e+06	58065.7	78.0449	2.32146e+06	79857.3	2.39043e+06	68213.3
78.0586	2.04989e+06	55270.2	2119336	62359	2.12854e+06	57841.7	2.11485e+06	58413.2	2.07134e+06	58169.9	2.0282e+06	57394.3	1.8656e+06	54004.8	1.93666e+06	58338.6	78.1392	2.31453e+06	79794	2384139	68495.2
78.1528	2.04562e+06	55173.9	2.11447e+06	62073.5	2.12343e+06	57471.8	2.10827e+06	58164.8	2.06792e+06	57728.8	2021707	57909.1	1.86029e+06	54021.7	1.93078e+06	58575	78.2335	2308269	79350.8	2377287	68657.7
78.2469	2.04063e+06	55037.6	2.10788e+06	61641.4	2.11937e+06	57149	2103311	57570.1	2061431	57326.3	2.0165e+06	58289.9	1.85517e+06	53909.9	1.92564e+06	58726.7	78.3278	2.30007e+06	78744.2	2.37197e+06	68739.5
78.341	2.03398e+06	54908.7	2.1017e+06	61157.2	2.11136e+06	56903.3	2.0993e+06	56728.9	2056676	56995.2	2.01083e+06	58433.5	1.85064e+06	53695.9	1919749	58780.9	78.4221	2.29362e+06	78228.1	2.36572e+06	68778
78.4351	2.03093e+06	54803.4	2.09858e+06	60714.6	2.10978e+06	56773.3	2.0949e+06	55793.2	2.05218e+06	56755.3	2.00614e+06	58287.9	1.84609e+06	53419.1	1.915e+06	58752.4	78.5165	2.2874e+06	77972	2.35704e+06	68808.6
78.5292	2.0247e+06	54697.7	2.09127e+06	60387.3	2.10253e+06	56787.3	2.08957e+06	54928.1	2.04628e+06	56616.4	1.99914e+06	57865.6	1.84004e+06	53121	1.90831e+06	58669	78.6108	2.27711e+06	77999.3	2.35491e+06	68878.2
78.6234	2.01912e+06	54558	2084282	60230.4	2.0982e+06	56945.9	2.08441e+06	54263.5	2040672	56575.9	1.99439e+06	57226.7	1.83528e+06	52853.4	1.90425e+06	58563.5	78.7051	2.27212e+06	78211.5	2.34728e+06	69056.8
78.7175	2.01436e+06	54387.8	2.08197e+06	60282.3	2.09183e+06	57205.1	2.07799e+06	53874.1	2.03585e+06	56622.5	1.99045e+06	56470.2	1.8314e+06	52669.2	1.89853e+06	58461.4	78.7994	2263689	78471.1	2340852	69405.2
78.8116	2.01002e+06	54233.4	2.07491e+06	60550.3	2.08628e+06	57506.9	2075845	53786.6	2.03021e+06	56735.1	1.98418e+06	55711	1.82616e+06	52611.3	1.89228e+06	58378.4	78.8937	2.25769e+06	78682.9	2.33301e+06	69913.8
78.9057	2.00493e+06	54168.7	2.06969e+06	60981.5	2.08075e+06	57806.7	2.06949e+06	53983.7	2.0255e+06	56888.3	1.97921e+06	55054.3	1821459	52683.6	1.88727e+06	58315.4	78.988	2249241	78831.9	2.32679e+06	70476.8
78.9998	2.0001e+06	54243.6	2.06239e+06	61456.9	2.07613e+06	58103.9	2.06584e+06	54393.8	2.02013e+06	57051	1.97533e+06	54579.4	1.81522e+06	52838.9	1.88131e+06	58265.9	79.0823	2.24174e+06	78960	2319756	70923.3
79.094	1.99491e+06	54443.9	2.05645e+06	61809.1	2.07085e+06	58421.8	2.0586e+06	54883.1	2.01321e+06	57191.4	1968751	54329.6	1.81093e+06	52990.4	1877470	58232.1	79.1767	2.23617e+06	79124	2314245	71105.1
79.1881	1989346	54691.8	2.05155e+06	61888	2.06537e+06	58768.8	2.05357e+06	55278.5	2.00859e+06	57287	1.96454e+06	54316.8	1.80647e+06	53044.9	1.86987e+06	58221.6	79.271	2.22549e+06	79369.2	2.30778e+06	70980.6
79.2822	1983198	54878	2.04494e+06	61616.6	2.05943e+06	59096.1	2.04791e+06	55430.7	2004346	57330.3	1.95997e+06	54525.6	1.79965e+06	52946.4	1.86633e+06	58243.4	79.3653	2.22146e+06	79739.4	2.30276e+06	70629.8
79.3763	1.97949e+06	54930.4	2.03977e+06	61020.5	2.05349e+06	59305.2	2.04384e+06	55286.7	1.99907e+06	57322.8	1.9549e+06	54905.1	1796505	52694.4	1.86075e+06	58292.5	79.4596	2.21281e+06	80290.2	2294117	70198.8
79.4704	1.97494e+06	54840.9	2.03492e+06	60205.9	2.04728e+06	59288.5	2.03918e+06	54910.2	1993387	57263.2	1.94933e+06	55362	1.79132e+06	52342.7	1.85469e+06	58341.3	79.5539	2205524	81074.1	2.28879e+06	69822.3
79.5646	1.96842e+06	54666	2029856	59317	2.04305e+06	58999.2	2.03461e+06	54449.3	1.98717e+06	57152	1.94334e+06	55774.7	1.78711e+06	51966.1	1849083	58352.8	79.6482	2.19776e+06	82099.8	2.28432e+06	69578.7
79.6587	1.96462e+06	54486.9	2.0226e+06	58497.7	2.03791e+06	58474.4	2.02841e+06	54066.8	1980964	57014.9	1.93854e+06	56028.8	1.78201e+06	51639.7	1.84383e+06	58300.4	79.7425	2.18705e+06	83285.6	2.27553e+06	69498.1
79.7528	1.95985e+06	54366	2.01986e+06	57873.5	2.03162e+06	57829.8	2.02461e+06	53878.1	1.97832e+06	56921.6	1.93251e+06	56067.9	1.77616e+06	51420.4	1.83977e+06	58188.9	79.8368	2.18072e+06	84463.7	2.27044e+06	69579.5
79.8469	1.95425e+06	54321.4	2.01324e+06	57540.9	2.02742e+06	57213.6	2.01949e+06	53936.6	1.97375e+06	56968.9	1.92745e+06	55920.8	1.77269e+06	51353.7	1.83164e+06	58057.9	79.9312	2.17278e+06	85429	2263257	69798.7
79.9411	1.94941e+06	54336.3	2.00957e+06	57545.7	2.02182e+06	56753.7	2.01476e+06	54232.1	1.96765e+06	57215.7	1.92455e+06	55682.8	1767690	51468.8	1.82953e+06	57968.5	80.0255	2164882	86013.2	2.2592e+06	70100.5
80.0352	1.94258e+06	54382.2	2.0029e+06	57865.5	2.01716e+06	56521.5	2.0096e+06	54707.7	1.96046e+06	57634	1.91742e+06	55466.4	1.76433e+06	51766	1.82209e+06	57977.4	80.1198	2.15524e+06	86125.8	2.24914e+06	70391
80.1293	1.94139e+06	54450.4	1.99828e+06	58393.7	2.01364e+06	56508.8	2.00477e+06	55278.9	1.95618e+06	58110.7	1.91292e+06	55344.1	1.75816e+06	52199.1	1.81739e+06	58113.3	80.2141	2.14697e+06	85775.3	2.24256e+06	70564.7
80.2234	1.93347e+06	54552.2	1.99186e+06	58961.6	2.00487e+06	56645.8	1.99738e+06	55854.6	1.95033e+06	58505.5	1.90743e+06	55330.5	1.75161e+06	52683.4	1.81329e+06	58360.9	80.3084	2.14025e+06	85072.7	2.23746e+06	70561.8
80.3175	1.92845e+06	54715.7	1.98546e+06	59393.2	2.00083e+06	56847.2	1.99435e+06	56374.1	1.94505e+06	58729.3	1.90246e+06	55403.1	1.7473e+06	53134.3	1.80504e+06	58676.2	80.4027	2.13532e+06	84225.4	2.23397e+06	70417.5
80.4117	1.92532e+06	54956.7	1.98082e+06	59575	1995224	57058.9	1.98811e+06	56808	1.93942e+06	58777.4	1.89735e+06	55537.4	1.74361e+06	53511.2	1.80107e+06	59014.5	80.497	2126570	83493.6	2.22424e+06	70268.7
80.5058	1.91857e+06	55256.9	1.9746e+06	59491.3	1.99223e+06	57286.4	1.98458e+06	57148.2	1.93433e+06	58716.9	1.89203e+06	55735.9	1.73862e+06	53825.6	1.79495e+06	59349.9	80.5913	2.11665e+06	83089.6	2.21861e+06	70280.7
80.5999	1.91472e+06	55557.9	1970510	59223.4	1.98529e+06	57574	1.97723e+06	57371.3	1.92905e+06	58635.2	1.88768e+06	56019.5	1.73181e+06	54107.6	1.79125e+06	59683.6	80.6857	2.10985e+06	83079.1	2.21206e+06	70561.3
80.694	1.9073e+06	55775.8	1.96367e+06	58900.7	1.97889e+06	57957.9	1.97224e+06	57430.5	1.92291e+06	58600.6	1.88063e+06	56408.5	1.72875e+06	54367.6	1783496	60026.5	80.78	2.1017e+06	83358.1	2.20517e+06	71107.6
80.7881	1.90342e+06	55841.1	1.95984e+06	58650.3	1.97547e+06	58425.4	1965850	57285.7	1.91783e+06	58640.2	1.87655e+06	56888.2	1722257	54583.1	1.77784e+06	60370.8	80.8743	2.09467e+06	83748.9	2.19985e+06	71829.4
80.8823	1.89676e+06	55741.5	1952472	58555.8	1968077	58905.2	1.96224e+06	56943.7	1.91333e+06	58737.2	1.87207e+06	57392.6	1.7147e+06	54734.8	1.77354e+06	60676.9	80.9686	2.08613e+06	84131.5	2.19171e+06	72606.1
80.9764	1.89376e+06	55549.8	1.94922e+06	58647.5	1.96376e+06	59286.7	1.95628e+06	56481.6	1.90656e+06	58845.9	1864889	57810.4	1.71378e+06	54835.6	1.76753e+06	60877.4	81.0629	2078903	84520.7	2.18422e+06	73327.5
81.0705	1.88691e+06	55401.4	1.94244e+06	58904	1.95729e+06	59462.5	1.95232e+06	56023.3	1.90026e+06	58915.9	1.85784e+06	58022.7	1707010	54933.4	1.75962e+06	60909.5	81.1572	2.0713e+06	85027.7	2.17788e+06	73899.9
81.1646	1.88332e+06	55432.2	1.93646e+06	59268.2	1.95016e+06	59364.5	1.94579e+06	55681.8	1.89546e+06	58915.6	1854087	57961	1.70226e+06	55071.4	1.75528e+06	60751	81.2515	2.06263e+06	85756.1	2.17107e+06	74256.6
81.2587	1.87883e+06	55713.2	1.93124e+06	59655.7	1.94641e+06	59000.9	1.94184e+06	55507.8	1891029	58848.2	1.84794e+06	57652.7	1.69614e+06	55253.2	1.74988e+06	60443	81.3458	2.05219e+06	86708.5	2.16347e+06	74384.2
81.3529	1.87114e+06	56210	1.92625e+06	59965.2	1.94101e+06	58462.4	1.93577e+06	55485.9	1.88365e+06	58737.7	1.84404e+06	57211.1	1689604	55445.8	1.74356e+06	60090.2	81.4402	2.04594e+06	87768.6	2158299	74343.2
81.447	1866902	56794	1.91933e+06	60100	1.93516e+06	57902.7	1.93182e+06	55554.8	1.8802e+06	58605.2	1.83807e+06	56790.6	1.68687e+06	55616.2	1.73964e+06	59820.8	81.5345	2.03612e+06	88769.9	2.15174e+06	74265
81.5411	1861025	57301.3	1.91381e+06	59991.5	1.93141e+06	57486.2	1.92422e+06	55652.6	1873837	58442.1	1.83299e+06	56509.5	1.68048e+06	55774.1	1.73357e+06	59723.5	81.6288	2.02891e+06	89577.4	2144222	74300.7
81.6352	1855315	57600.6	1.9074e+06	59639.3	1.92406e+06	57330.5	1.92185e+06	55753.5	1.86736e+06	58226.9	1827662	56411.1	1.67537e+06	55967.1	1.72802e+06	59823.4	81.7231	2.02072e+06	90146	2.13687e+06	74558.6
81.7293	1.85013e+06	57636.9	1903519	59132.1	1.9214e+06	57474.1	1.91463e+06	55881	1.86237e+06	57957	1.82205e+06	56467.4	1.67073e+06	56256.1	1.72119e+06	60077.3	81.8174	2.01126e+06	90509.1	2.1318e+06	75055.3
81.8235	1845400	57443.7	1.89802e+06	58633.3	1.91445e+06	57862.3	1910797	56092.1	1.85769e+06	57686.3	1817061	56610.9	1.66482e+06	56662.5	1.71614e+06	60417.3	81.9117	2004112	90721.2	2123762	75710.4
81.9176	1.83914e+06	57114.2	1.89289e+06	58318.9	1909119	58377.3	1905680	56438.8	1.85359e+06	57518.1	1.81231e+06	56768.6	1.65969e+06	57155.9	1.71068e+06	60788.4	82.006	1.99424e+06	90811	2.11596e+06	76378.5
82.0117	1834201	56768.6	1.88832e+06	58307.3	1.90209e+06	58882.8	1.89967e+06	56930.2	1.84617e+06	57563	1.80536e+06	56888.2	1.65361e+06	57664.8	1.70598e+06	61154.6	82.1003	1.9875e+06	90764.2	2108065	76896.5
82.1058	1.83014e+06	56521.7	1.88126e+06	58607.4	1898147	59278	1895060	57511	1842699	57882.3	1.80076e+06	56942.9	1.64752e+06	58108	1.69954e+06	61473.1	82.1946	1.97665e+06	90543.9	2.10191e+06	77138.8
82.2	1.82402e+06	56454.8	1.8759e+06	59126.8	1.89207e+06	59532.6	1888697	58082.5	1.83599e+06	58447.6	1.79597e+06	56942.8	1.64346e+06	58415.5	1.69161e+06	61691.4	82.289	1.96982e+06	90132.7	2.09507e+06	77072.3
82.2941	1.81891e+06	56602.9	1.86999e+06	59716.8	1.88584e+06	59686.6	1.88257e+06	58552.2	1.83125e+06	59153.5	1.7891e+06	56925.6	1637815	58547.2	1.68666e+06	61763.5	82.3833	1.96114e+06	89570.7	2.08874e+06	76776.3
82.3882	1813848	56947	1.86606e+06	60232	1.88138e+06	59812.1	1.87741e+06	58879.8	1.82371e+06	59849.6	1.78549e+06	56942.9	1.62993e+06	58494.3	1.68221e+06	61685.5	82.4776	1.95458e+06	88979.2	2.08067e+06	76430.7
82.4823	1.80876e+06	57430.8	1.85841e+06	60574.9	1875969	59957.2	1.87303e+06	59096.1	1.81919e+06	60389.6	1.78063e+06	57031.4	1.62657e+06	58282.5	1.67618e+06	61506.6	82.5719	1946539	88532.9	2.07535e+06	76249.5
82.5764	1.80131e+06	57983.4	1.85178e+06	60715.7	1.86995e+06	60102.6	1.86757e+06	59254.6	1813546	60670	1.77337e+06	57184.5	1620167	57976.6	1.67088e+06	61306.2	82.6662	1.93849e+06	88398.4	2.06939e+06	76396.9
82.6705	1798031	58541.6	1.84731e+06	60698.2	1.86405e+06	60175.3	1861825	59388.4	1.80704e+06	60649.5	1.7684e+06	57357.7	1.61634e+06	57675.7	1.66352e+06	61141.2	82.7605	1.929e+06	88648.7	2.06021e+06	76921.3
82.7647	1791510	59065	1.84329e+06	60618.9	1.8567e+06	60094	1.85568e+06	59464.2	1.80095e+06	60360	1.76338e+06	57493	1.60985e+06	57479.5	1658881	61030.9	82.8548	1.92041e+06	89228	2.05318e+06	77727
82.8588	1785662	59527.7	1.83591e+06	60582	1.85215e+06	59838.3	1.84846e+06	59416.3	1.79635e+06	59900.2	1757574	57558.5	1.60466e+06	57451	1.65359e+06	60969.9	82.9492	1.91365e+06	89970.6	2.04495e+06	78611.7
82.9529	1.7807e+06	59912	1.83125e+06	60653.9	1848474	59480.3	1.84562e+06	59197.6	1.79094e+06	59419.7	1.75208e+06	57568.7	1.59994e+06	57590	1.64723e+06	60955.2	83.0435	1.90329e+06	90684.8	2.03795e+06	79343.8
83.047	1.77423e+06	60200.5	1.82501e+06	60825	1842134	59159.2	1.83983e+06	58830.7	1785759	59080.9	1.74768e+06	57574.4	1.59409e+06	57837.4	1.64149e+06	61002.6	83.1378	1.89511e+06	91227.1	2.0321e+06	79766
83.1412	1.76854e+06	60387.9	1.81855e+06	61038.1	1.83696e+06	59010.3	1.83407e+06	58409.9	1.78083e+06	59001.6	1.74176e+06	57634	1.58773e+06	58098.2	1.63686e+06	61135.1	83.2321	1.88708e+06	91550.7	2.02385e+06	79847.8
83.2353	1.76337e+06	60486.1	1.81376e+06	61229.5	1.83067e+06	59096.2	1.82891e+06	58063.5	1.77539e+06	59222.5	1736841	57782.3	1.5831e+06	58291.8	1.63115e+06	61357.9	83.3264	1.87946e+06	91708.6	2.01743e+06	79680.5
83.3294	1.75877e+06	60522.7	1.8086e+06	61380.5	1.82688e+06	59393.1	1.8238e+06	57907.6	1.76873e+06	59689.1	1.73052e+06	58027.4	1.57751e+06	58377.4	1.62442e+06	61643.4	83.4207	1.87079e+06	91812.3	2.00939e+06	79416.2
83.4235	1.75218e+06	60533.1	1.80118e+06	61523.5	1.8195e+06	59815	1.81869e+06	58005.2	1.76368e+06	60289.6	1.72553e+06	58358.9	1.57116e+06	58364.5	1.61872e+06	61934.8	83.515	1.86185e+06	91982.2	2.00227e+06	79211.6
83.5176	1.74573e+06	60560.8	1.79676e+06	61706.7	1.81433e+06	60266.8	1.81473e+06	58349.3	1.75749e+06	60902.6	1.72e+06	58760.3	1567940	58293.9	1.6138e+06	62171.8	83.6093	1.85214e+06	92287.4	1.99628e+06	79193.3
83.6118	1740548	60650	1.79248e+06	61950.2	1808532	60683.3	1.80721e+06	58868.1	1.75171e+06	61442.5	1.7151e+06	59209.1	1.56068e+06	58208.7	1.60636e+06	62321.1	83.7037	1.84379e+06	92719.3	1.98816e+06	79439.5
83.7059	1735756	60845.8	1.78407e+06	62204.4	1.80331e+06	61028.9	1.80158e+06	59444.4	1.74662e+06	61865.6	1.70908e+06	59668.8	1.55546e+06	58122.5	1.60177e+06	62382.7	83.798	1.83511e+06	93202.7	1.97994e+06	79963.8
83.8	1.73128e+06	61161.8	1.77905e+06	62367.8	1797218	61281.9	1.79611e+06	59966.5	1.74004e+06	62155	1.70271e+06	60086.3	1.55079e+06	58014.5	1.59597e+06	62384.2	83.8923	1.82758e+06	93638.3	1.97301e+06	80692.7
83.8941	1.72355e+06	61545.8	1.77189e+06	62344.5	1.79196e+06	61404	1.79092e+06	60370.5	1734291	62298.9	1.69635e+06	60422.1	1.54395e+06	57848.6	1.58994e+06	62357.4	83.9866	1.81556e+06	93941	1964139	81472.6
83.9882	1.71781e+06	61871.2	1.76629e+06	62108.8	1.78523e+06	61344.7	1.78549e+06	60654.3	1.72831e+06	62292.7	1.6913e+06	60673.7	1539791	57601.5	1.58376e+06	62317.9	84.0809	1.80904e+06	94067.9	1.95769e+06	82111.8
84.0824	1.71043e+06	61997.7	1.76262e+06	61738.2	1.77891e+06	61073.6	1779695	60858.7	1.72175e+06	62155.4	1.68655e+06	60886	1.53348e+06	57278.1	1.57811e+06	62262.5	84.1752	1.79988e+06	94036.1	1.9483e+06	82451.3
84.1765	1.70602e+06	61847	1756611	61369.7	1.77393e+06	60628.3	1.77388e+06	61021.5	1.71725e+06	61948.3	1.68115e+06	61109.3	1.52914e+06	56922.7	1.57292e+06	62180.3	84.2695	1.79091e+06	93930.5	1.94181e+06	82430.8
84.2706	1.70059e+06	61464.6	1.75074e+06	61132.8	1.76915e+06	60132.2	1.76827e+06	61158.9	1.7118e+06	61756	1.6744e+06	61349.7	1.52338e+06	56610.3	1.56614e+06	62070.4	84.3638	1.78491e+06	93882.9	1.93562e+06	82110.8
84.3647	1.69568e+06	61000.2	1.74426e+06	61091.8	1.76417e+06	59764.1	1.76255e+06	61263.3	1.70581e+06	61656.4	1.66781e+06	61540.7	1.51852e+06	56422.8	1561421	61948	84.4582	1.77498e+06	94006.8	1.92784e+06	81644.7
84.4588	1.68927e+06	60627.1	1.73824e+06	61248.5	1.75815e+06	59682.8	1756369	61329.3	1.70024e+06	61678.1	1.6631e+06	61581.6	1.51298e+06	56433.8	1.55472e+06	61846.6	84.5525	1761984	94325.7	1.91968e+06	81209.9
84.553	1.68459e+06	60454.1	1.73367e+06	61575.7	1.75342e+06	59950.4	1.75197e+06	61355	1.6933e+06	61798.5	1.6553e+06	61419.1	1.50846e+06	56687.6	1.54925e+06	61807.4	84.6468	1.75675e+06	94752.1	1.91245e+06	80942.2
84.6471	1677645	60490.4	1728672	62044.5	1.7459e+06	60505.3	1.74507e+06	61339.9	1.68764e+06	61963.6	1.65036e+06	61110.4	1.50177e+06	57178.9	1544255	61863.6	84.7411	1.74784e+06	95144.5	1.90599e+06	80913.6
84.7412	1.67258e+06	60668.6	1719957	62614.1	1741370	61187.6	1.74027e+06	61270.6	1.68249e+06	62131.6	1.64652e+06	60808.7	1497994	57839.4	1.53789e+06	62025.2	84.8354	1.73868e+06	95404.5	1.8981e+06	81128.8
84.8353	1.66603e+06	60899.4	1716875	63201.4	1.73458e+06	61807.7	1733825	61121.8	1.67761e+06	62286.3	1.641e+06	60682.1	1.49085e+06	58532.2	1531612	62265	84.9297	1.72925e+06	95525.8	1.89138e+06	81541.9
84.9294	1.66131e+06	61116.7	1.70916e+06	63680.1	1.72882e+06	62220.3	1.72789e+06	60885.7	1669502	62429.9	1.63518e+06	60808.4	1.48556e+06	59080.8	1.52639e+06	62522.7	85.024	1.721e+06	95565.1	1.88244e+06	82057.3
85.0236	1.65541e+06	61290.6	1.70153e+06	63908.8	1.72158e+06	62374.5	1.72185e+06	60609.1	1.66346e+06	62564.5	1.62676e+06	61132.7	1.47812e+06	59326.5	1.51927e+06	62732.8	85.1183	1711924	95574.6	1873519	82542.7
85.1177	1647830	61415.6	1.69596e+06	63814.6	1.71675e+06	62323.5	1.7172e+06	60395.5	1.66016e+06	62679.7	1.62118e+06	61509.5	1472949	59195.5	1.51276e+06	62846.2	85.2127	1.70214e+06	95551.8	1.86613e+06	82874.8
85.2118	1.64296e+06	61494.1	1.68981e+06	63434.4	1.71152e+06	62193.4	1.71287e+06	60364.2	1.65119e+06	62758.5	1615888	61808.1	1.46733e+06	58743.6	1.50857e+06	62837.7	85.307	1.69437e+06	95454.5	1.86104e+06	83011.5
85.3059	1.63817e+06	61530.9	1.68608e+06	62913.1	1.70477e+06	62117.1	1.7058e+06	60575.9	1.64555e+06	62794	1.61021e+06	61986	1.46295e+06	58145.3	1.50246e+06	62701.8	85.4013	1.684e+06	95233	1.85203e+06	83032.4
85.4001	1630372	61535.4	1.67926e+06	62427.2	1.69976e+06	62175.6	1.69951e+06	60973.5	1.63984e+06	62799.1	1604429	62085.6	1.45852e+06	57619.9	1494161	62438	85.4956	1.6765e+06	94874	1.84517e+06	83097.2
85.4942	1.62534e+06	61527.2	1.67295e+06	62106.2	1.69399e+06	62359.4	1.69357e+06	61398.6	1.63555e+06	62803.4	1.59909e+06	62162.3	1.45098e+06	57338.4	1.48949e+06	62061.3	85.5899	1.6673e+06	94414.2	1.83572e+06	83340.2
85.5883	1.61963e+06	61536.3	1.6675e+06	61983.8	1.68551e+06	62596.4	1.68818e+06	61669.9	1.62895e+06	62842.1	1.59153e+06	62224.5	1.44727e+06	57363.5	1.48421e+06	61630.3	85.6842	1.65967e+06	93930.1	1.82845e+06	83767.3
85.6824	1.61539e+06	61595.6	1.66097e+06	62019.1	1.68148e+06	62810.8	1.68129e+06	61692.6	1.62201e+06	62928.3	1.58591e+06	62221.8	1.44051e+06	57646.4	1.47894e+06	61261.4	85.7785	1.6497e+06	93492.1	1.82136e+06	84240.6
85.7765	1.60755e+06	61731.5	1.65627e+06	62159.5	1.67577e+06	62977.7	1.67689e+06	61513.3	1.61632e+06	63055.9	1.58028e+06	62099.3	1436178	58076	1.47353e+06	61102	85.8728	1.64203e+06	93127.5	1810369	84552.1
85.8707	1.60273e+06	61951.7	1.64957e+06	62385	1.67076e+06	63122.1	1.67188e+06	61296.3	1.6113e+06	63206.7	1.57539e+06	61855.4	1430381	58535.3	1.46854e+06	61251	85.9672	1.63163e+06	92799.2	1.80407e+06	84551.4
85.9648	1.59728e+06	62230.8	1.64617e+06	62698.2	1.66438e+06	63274.4	1.66751e+06	61230.9	1.60568e+06	63371.1	1.56936e+06	61554.4	1.42356e+06	58945.2	1462815	61702.5	86.0615	1624074	92440.1	1.79865e+06	84232.6
86.0589	1.59102e+06	62517.6	1.63789e+06	63092.2	1.65758e+06	63421.7	1.65995e+06	61424.2	1.59839e+06	63547	1.56378e+06	61291.8	1.4184e+06	59274.5	1.45452e+06	62321.9	86.1558	1.61627e+06	92003.6	1.78973e+06	83750
86.153	1.58457e+06	62743.5	1.63149e+06	63519.2	1.65145e+06	63509	1654032	61847.6	1.59351e+06	63725.3	1.55815e+06	61142.1	1.41468e+06	59535.6	1.44894e+06	62920	86.2501	1.6071e+06	91511.1	1.78311e+06	83334.1
86.2471	1579091	62848.6	1.62605e+06	63905.2	1644323	63494	1.64825e+06	62359.2	1.58743e+06	63871.6	1.55136e+06	61121.6	1.40616e+06	59758.6	1.4438e+06	63347.5	86.3444	1599567	91046.9	1.77325e+06	83176.1
86.3412	1.57161e+06	62801.5	1.62031e+06	64186.1	1.64049e+06	63393.3	1.64281e+06	62771.4	1.5795e+06	63930	1.54725e+06	61192.1	1.40232e+06	59965.3	1.43727e+06	63560.4	86.4387	1.59051e+06	90704.4	1.76677e+06	83341.7
86.4354	1.56809e+06	62609.6	1.61325e+06	64337.9	1635485	63285.5	1.63621e+06	62928.1	1.57526e+06	63839	1.53964e+06	61276.9	1.39632e+06	60144.9	1.43245e+06	63613.9	86.533	1.5825e+06	90525.4	1.75914e+06	83768.5
86.5295	1.56105e+06	62304.9	1.60852e+06	64376	1.62833e+06	63239.2	1.62985e+06	62744.2	1.56815e+06	63553.6	1.53458e+06	61293.3	1.38923e+06	60249.2	1.42518e+06	63590.3	86.6273	1573021	90477.5	1.75005e+06	84332.1
86.6236	1555517	61923.2	1.60005e+06	64321.1	1.62152e+06	63239.8	1.62403e+06	62212.8	1.56319e+06	63061.3	1.52803e+06	61160.9	1.38437e+06	60205.6	1.41946e+06	63528.6	86.7217	1565155	90472.4	1744158	84916.8
86.7177	1.54844e+06	61480.2	1.59736e+06	64163.9	1.6146e+06	63176.6	1.61905e+06	61395.1	1.55591e+06	62380.5	1.52307e+06	60822.8	1.37847e+06	59948.4	1.41297e+06	63397.8	86.816	1.55663e+06	90425.5	1.73388e+06	85441.9
86.8119	1.54433e+06	60983.1	1.58922e+06	63866.7	1.61021e+06	62909.8	1.61441e+06	60401.4	1551579	61565.8	1516789	60266.2	1.37235e+06	59453	1.4078e+06	63130.3	86.9103	1.54897e+06	90302.2	1.72652e+06	85850.4
86.906	1.53865e+06	60458.5	1.5817e+06	63401.8	1.60411e+06	62371.8	1.60786e+06	59374.3	1.54522e+06	60713.3	1.51073e+06	59538.4	1367179	58766.8	1.40125e+06	62681.9	87.0046	1.54026e+06	90123.8	1.7189e+06	86099.1
87.0001	1.53099e+06	59973.8	1576418	62810.3	1596502	61628.1	1601792	58486.3	1.53934e+06	59965.6	1.50564e+06	58766.7	1.3618e+06	58016.2	1.39409e+06	62098	87.0989	1.53249e+06	89929.6	1.71034e+06	86176.9
87.0942	1.5253e+06	59643.6	1.5702e+06	62235.6	1591527	60860.9	1594934	57920.7	1532769	59487.8	1.49858e+06	58137.9	1.35398e+06	57388.6	1.38795e+06	61525.2	87.1932	1523187	89736.3	1.70389e+06	86125.5
87.1883	1517900	59582.8	1.56352e+06	61886.2	1.58351e+06	60288.3	1.59177e+06	57849.6	1.52653e+06	59415.6	1.493e+06	57844.9	1.34946e+06	57080.3	1.38193e+06	61172.4	87.2875	1.51451e+06	89508.5	1.69541e+06	86034.1
87.2825	1.51429e+06	59851.7	1.55796e+06	61933.2	1.57891e+06	60076.6	1583842	58354.2	1.51969e+06	59794.4	1.48709e+06	58002.8	1.34309e+06	57218.5	1.37559e+06	61231.3	87.3818	1.50694e+06	89182.7	1.68788e+06	85989.4
87.3766	1.50656e+06	60407.5	1.55025e+06	62418.2	1.57351e+06	60290.2	1577885	59367.1	1.51448e+06	60556.2	1.48121e+06	58591.9	1.33845e+06	57807.2	1.37044e+06	61786.8	87.4762	1.49914e+06	88732.8	1.6781e+06	86018.6
87.4707	1500364	61113.7	1.5452e+06	63220.7	1.56676e+06	60896.8	1.57128e+06	60656.2	1.50857e+06	61544.4	1475557	59464.4	1.33101e+06	58708.8	1363771	62772.8	87.5705	1.49142e+06	88214	1.67153e+06	86070.8
87.5648	1.49481e+06	61798.5	1.539e+06	64124.8	1562671	61799.8	1.5656e+06	61912.8	1.5025e+06	62582.4	1.46834e+06	60416.5	1.32548e+06	59698.2	1.35732e+06	63987.9	87.6648	1483558	87762	1.66397e+06	86057.9
87.6589	1489100	62342.5	1.53274e+06	64923.5	1.55481e+06	62872.6	1.55983e+06	62888	1496074	63529.4	1463769	61292.1	1.31908e+06	60552.1	1.34998e+06	65172.9	87.7591	1.47618e+06	87531.1	1.65561e+06	85921.4
87.7531	1.48466e+06	62726.1	1.52625e+06	65497.3	1.54843e+06	63978.8	1.55505e+06	63490.3	1.49074e+06	64305	1.45842e+06	62040.9	1.31538e+06	61124.3	1.34392e+06	66096.2	87.8534	1.46675e+06	87604.7	1647416	85671.8
87.8472	1.47724e+06	63011.9	1.51952e+06	65831.9	1.54191e+06	64985.3	1.54843e+06	63780.1	1.48227e+06	64882.7	1451792	62703.2	1.30777e+06	61376.9	1339292	66618.9	87.9477	1.45729e+06	87944.8	1.64037e+06	85392.2
87.9413	1.4711e+06	63278.8	1.51377e+06	66000.1	1.53631e+06	65785.3	1.5425e+06	63884.3	1.47736e+06	65281.6	1.44615e+06	63337.8	1.30192e+06	61353.8	1.33128e+06	66715.8	88.042	1.45067e+06	88408.6	1.63306e+06	85188.6
88.0354	1465245	63561.8	1.50897e+06	66122.9	1530797	66314.6	1.53501e+06	63887.2	1.47322e+06	65557.1	1438411	63951	1.29676e+06	61132.7	1.32541e+06	66445.2	88.1363	1.44179e+06	88826	1.62565e+06	85138.5
88.1295	1458870	63841.3	1.50199e+06	66326.7	1.52286e+06	66551	1.53144e+06	63798.9	1.46476e+06	65784	1.43217e+06	64478.1	1.29148e+06	60792.3	1.31976e+06	65918.5	88.2307	1.43384e+06	89079.4	1.61582e+06	85254.7
88.2237	1453925	64072.6	1.49478e+06	66692.2	1.51615e+06	66504	1.52405e+06	63579.1	1.45906e+06	66017.1	1427081	64833.7	1285040	60403.8	1.31307e+06	65270.5	88.325	1.42499e+06	89131.5	1.60742e+06	85480.4
88.3178	1.44685e+06	64225.1	1.48857e+06	67214.4	1.51119e+06	66206.2	1.51845e+06	63203.5	1.45226e+06	66251.9	1.4209e+06	64974.2	1.27993e+06	60040.5	1.30905e+06	64651	88.4193	1.41616e+06	89009.1	1.60133e+06	85737.4
88.4119	1.44054e+06	64297.5	1.48247e+06	67800.9	1.50516e+06	65729.3	1.51261e+06	62707.1	1.44544e+06	66426.5	1.41449e+06	64929.3	1.27458e+06	59776.1	1.30197e+06	64206.4	88.5136	1.4094e+06	88761.3	1.593e+06	85978
88.506	1.43505e+06	64305.2	1.47434e+06	68312.2	1.49946e+06	65194.8	1.50798e+06	62187.4	1.44045e+06	66460.8	1.409e+06	64777.9	1.26837e+06	59678.4	1.29598e+06	64047.2	88.6079	1.39989e+06	88442.1	1585196	86211.5
88.6001	1.429e+06	64270.8	1.46884e+06	68631.3	1.49316e+06	64750.3	1.50244e+06	61762.4	1.43307e+06	66317.6	1.40131e+06	64590.9	1.26366e+06	59780.8	1.2901e+06	64196.6	88.7022	1.39168e+06	88108.5	1.57577e+06	86473.6
88.6943	1.42239e+06	64214	1.46215e+06	68715.8	1.48742e+06	64515	1.49574e+06	61513.9	1.42792e+06	66034.1	1.39539e+06	64402.4	1.25697e+06	60058.8	1.28388e+06	64566.1	88.7965	1.38517e+06	87820.3	1.56761e+06	86776.1
88.7884	1.41605e+06	64157.2	1.45613e+06	68605.2	1.4805e+06	64519.2	1489754	61444.9	1.42071e+06	65702.6	1.39122e+06	64217.1	1.25021e+06	60425.4	1.27505e+06	64983.8	88.8908	1.37646e+06	87619.5	1.56051e+06	87074.7
88.8825	1.41179e+06	64117.6	1.44923e+06	68383.7	1.47394e+06	64693.8	1.48379e+06	61482	1.41574e+06	65427.5	1.38382e+06	64036.1	1.2448e+06	60749.1	1.2702e+06	65269.2	88.9852	1.36579e+06	87498.5	1.55006e+06	87296
88.9766	1403509	64106.3	1.44353e+06	68128	1.46727e+06	64909.6	1.47731e+06	61534.4	1409058	65275.2	1.37702e+06	63865.1	1.23851e+06	60906.7	1.26514e+06	65322.7	89.0795	1.35858e+06	87393.8	1.54492e+06	87384
89.0708	1.39728e+06	64119.7	1.43495e+06	67866.8	1.4628e+06	65063.1	1.47348e+06	61567.5	1.40236e+06	65251.6	1.37213e+06	63701.7	1.23363e+06	60840.8	1.25951e+06	65174.1	89.1738	1.35117e+06	87214.5	1.53469e+06	87323.1
89.1649	1.3934e+06	64146.9	1.43054e+06	67589.6	1.45474e+06	65135.7	1.46829e+06	61638.9	1.39614e+06	65306.2	1365285	63526.1	1.22803e+06	60580.3	1.25167e+06	64950.1	89.2681	1.34291e+06	86904.5	1.52637e+06	87125.5
[truncated: 8 more rows]

## Sheet: Fig2 Vero E6-enACE2_PF-00835231
The data herein is being provided “as is”, without warranty of absence of defects, merchantability or fitness for a particular purpose, non-infringement of third party intellectual property rights or any other warranty, whether expressed or implied, or in any other way or form.
[truncated: 140 more rows]
[truncated: 9 more columns]

[truncated: 26 more sheets: Fig2 Vero E6-enACE2_PF-07304814, Fig2 Vero E6-EGFP_PF-00835231, Fig2 Vero E6-EGFP_PF-07304814, Fig2 MRC-5_PF-00835231, Fig2 MRC-5_PF-07304814, Fig2 PF-00835231 +- P-gp Inhib, Figure 2B, Figure 3A, Figure 3B, Figure 4B , Figure 4C, Figure 4D, Figure 4E, Figure 4F, Fig6 A., Fig6 B., Fig 6C, Fig S2. A., Table S4 - fm, Table S5 - CYP Inhbn …]
